# Supplementary material for: Genome-wide analysis of MADS-box transcription factor gene family in wild emmer wheat (Triticum turgidum subsp. dicoccoides)
Source: PLoS One. 2024 Mar 7;19(3):e0300159. doi: 10.1371/journal.pone.0300159 (PMC10919676; doi:10.1371/journal.pone.0300159)
Supplement: S2 Table — (XLSX) [file pone.0300159.s004.xlsx]

## Sheet: gene-stat
Table S2. Exon, intron and CDS boundaries of the T. dococcoides MADS-box genes
GeneID	group	subfamily	gene_name	Chr ID	mRNA ID	mRNA Range	Num of Exon	Exon Range	Num of Intron	Intron Range	Num of CDS	CDS Range	Num of UTR
TRIDC1AG018130	Type_II	AG/STK	TdAG-1A	1A	TRIDC1AG018130.5	151706039:151712757	7	151706039:151706106,151706195:151706294,151706395:151706456,151708203:151708284,151711902:151712143,151712266:151712470,151712561:151712757	6	151706107:151706194,151706295:151706394,151706457:151708202,151708285:151711901,151712144:151712265,151712471:151712560	6	151706044:151706106,151706195:151706294,151706395:151706456,151708203:151708284,151711902:151712143,151712266:151712457	3
TRIDC1AG039240	Type_II	AG/STK	TdSTK-1A	1A	TRIDC1AG039240.1	460481060:460485497	7	460481060:460481684,460481799:460481840,460481975:460482016,460482130:460482229,460482317:460482381,460482660:460482741,460484456:460485497	6	460481685:460481798,460481841:460481974,460482017:460482129,460482230:460482316,460482382:460482659,460482742:460484455	7	460481445:460481684,460481799:460481840,460481975:460482016,460482130:460482229,460482317:460482381,460482660:460482741,460484456:460484637	2
TRIDC1BG022160	Type_II	AG/STK	TdAG-1B	1B	TRIDC1BG022160.1	192778858:192787618	9	192778858:192779140,192780049:192780229,192780353:192780394,192780493:192780534,192780627:192780726,192780827:192780888,192782435:192782519,192787102:192787343,192787472:192787618	8	192779141:192780048,192780230:192780352,192780395:192780492,192780535:192780626,192780727:192780826,192780889:192782434,192782520:192787101,192787344:192787471	9	192779133:192779140,192780049:192780229,192780353:192780394,192780493:192780534,192780627:192780726,192780827:192780888,192782435:192782519,192787102:192787343,192787472:192787618	1
TRIDC1BG044620	Type_II	AG/STK	TdSTK-1B	1B	TRIDC1BG044620.1	485990739:485994614	8	485990739:485990760,485990870:485990911,485991022:485991063,485991167:485991266,485991353:485991417,485991731:485991812,485993554:485993749,485994577:485994614	7	485990761:485990869,485990912:485991021,485991064:485991166,485991267:485991352,485991418:485991730,485991813:485993553,485993750:485994576	8	485990740:485990760,485990870:485990911,485991022:485991063,485991167:485991266,485991353:485991417,485991731:485991812,485993554:485993749,485994577:485994613	2
TRIDC3AG017280	Type_II	AG/STK	TdAG-3A	3A	TRIDC3AG017280.1	112663937:112671742	10	112663937:112664205,112664334:112664386,112664524:112664702,112664813:112664854,112664957:112664998,112665150:112665252,112665351:112665412,112666353:112666434,112670885:112671162,112671529:112671742	9	112664206:112664333,112664387:112664523,112664703:112664812,112664855:112664956,112664999:112665149,112665253:112665350,112665413:112666352,112666435:112670884,112671163:112671528	9	112664371:112664386,112664524:112664702,112664813:112664854,112664957:112664998,112665150:112665252,112665351:112665412,112666353:112666434,112670885:112671162,112671529:112671543	3
TRIDC3BG022340	Type_II	AG/STK	TdAG-3B	3B	TRIDC3BG022340.2	159064917:159072516	10	159064917:159065057,159065394:159065671,159069965:159070046,159070998:159071059,159071155:159071257,159071451:159071492,159071585:159071626,159071699:159071892,159072020:159072076,159072238:159072516	9	159065058:159065393,159065672:159069964,159070047:159070997,159071060:159071154,159071258:159071450,159071493:159071584,159071627:159071698,159071893:159072019,159072077:159072237	9	159065043:159065057,159065394:159065671,159069965:159070046,159070998:159071059,159071155:159071257,159071451:159071492,159071585:159071626,159071699:159071892,159072020:159072035	3
TRIDC5AG020230	Type_II	AG/STK	TdSTK-5A	5A	TRIDC5AG020230.3	251387028:251391088	7	251387028:251387209,251389391:251389475,251390068:251390132,251390208:251390307,251390555:251390596,251390713:251390754,251390840:251391088	6	251387210:251389390,251389476:251390067,251390133:251390207,251390308:251390554,251390597:251390712,251390755:251390839	7	251387028:251387209,251389391:251389475,251390068:251390132,251390208:251390307,251390555:251390596,251390713:251390754,251390840:251391085	1
TRIDC5BG018390	Type_II	AG/STK	TdSTK-5B	5B	TRIDC5BG018390.5	162708292:162720943	7	162708292:162708473,162713322:162713406,162719853:162719917,162719991:162720090,162720396:162720437,162720561:162720602,162720701:162720943	6	162708474:162713321,162713407:162719852,162719918:162719990,162720091:162720395,162720438:162720560,162720603:162720700	7	162708292:162708473,162713322:162713406,162719853:162719917,162719991:162720090,162720396:162720437,162720561:162720602,162720701:162720940	1
TRIDC2AG045300	Type_II	AGL12	TdAGL12-2A	2A	TRIDC2AG045300.4	530059161:530062974	7	530059161:530059733,530060201:530060242,530060355:530060396,530060481:530060583,530060972:530061033,530061295:530061376,530061472:530062974	6	530059734:530060200,530060243:530060354,530060397:530060480,530060584:530060971,530061034:530061294,530061377:530061471	7	530059641:530059733,530060201:530060242,530060355:530060396,530060481:530060583,530060972:530061033,530061295:530061376,530061472:530061653	2
TRIDC7AG044750	Type_II	AGL12	TdAGL12-7A	7A	TRIDC7AG044750.4	456645378:456647285	7	456645378:456645557,456645649:456645690,456645779:456645820,456645897:456645999,456646736:456646797,456646926:456647007,456647104:456647285	6	456645558:456645648,456645691:456645778,456645821:456645896,456646000:456646735,456646798:456646925,456647008:456647103	7	456645381:456645557,456645649:456645690,456645779:456645820,456645897:456645999,456646736:456646797,456646926:456647007,456647104:456647285	1
TRIDC7BG036190	Type_II	AGL12	TdAGL12-7B	7B	TRIDC7BG036190.4	415068113:415070137	7	415068113:415068292,415068383:415068424,415068513:415068554,415068631:415068733,415069582:415069643,415069772:415069853,415069956:415070137	6	415068293:415068382,415068425:415068512,415068555:415068630,415068734:415069581,415069644:415069771,415069854:415069955	7	415068116:415068292,415068383:415068424,415068513:415068554,415068631:415068733,415069582:415069643,415069772:415069853,415069956:415070137	1
TRIDC1AG005190	Type_II	AGL17	TdAGL17-1A-1	1A	TRIDC1AG005190.1	24463522:24463756	1	24463522:24463756	0		1	24463522:24463755	1
TRIDC1BG007240	Type_II	AGL17	TdAGL17-1B-1	1B	TRIDC1BG007240.1	42330878:42331214	2	42330878:42331075,42331197:42331214	1	42331076:42331196	2	42330878:42331075,42331197:42331211	1
TRIDC1BG007250	Type_II	AGL17	TdAGL17-1B-2	1B	TRIDC1BG007250.1	42753662:42754017	2	42753662:42753859,42753986:42754017	1	42753860:42753985	2	42753662:42753859,42753986:42754006	1
TRIDC2AG047600	Type_II	AGL17	TdAGL17-2A	2A	TRIDC2AG047600.1	554506097:554520547	8	554506097:554506464,554507050:554507128,554518118:554518179,554519004:554519103,554519188:554519229,554519299:554519382,554519458:554519612,554519719:554520547	7	554506465:554507049,554507129:554518117,554518180:554519003,554519104:554519187,554519230:554519298,554519383:554519457,554519613:554519718	8	554506283:554506464,554507050:554507128,554518118:554518179,554519004:554519103,554519188:554519229,554519299:554519382,554519458:554519612,554519719:554519734	2
TRIDC2BG050100	Type_II	AGL17	TdAGL17-2B	2B	TRIDC2BG050100.1	489218909:489233340	7	489218909:489219300,489219861:489219939,489231672:489231733,489232500:489232599,489232683:489232880,489232956:489233110,489233217:489233340	6	489219301:489219860,489219940:489231671,489231734:489232499,489232600:489232682,489232881:489232955,489233111:489233216	5	489219119:489219300,489219861:489219939,489231672:489231733,489232500:489232599,489232683:489232745	4
TRIDC5AG000400	Type_II	AGL17	TdAGL17-5A-2	5A	TRIDC5AG000400.1	1395459:1395678	1	1395459:1395678	0		1	1395487:1395678	1
TRIDC5BG000070	Type_II	AGL17	TdAGL17-5B-2	5B	TRIDC5BG000070.1	304305:317447	7	304305:304729,304837:304918,314914:314975,315232:315331,315427:315468,315602:315685,316970:317447	6	304730:304836,304919:314913,314976:315231,315332:315426,315469:315601,315686:316969	7	304548:304729,304837:304918,314914:314975,315232:315331,315427:315468,315602:315685,316970:317113	2
TRIDC6AG044570	Type_II	AGL17	TdAGL17-6A	6A	TRIDC6AG044570.4	526691016:526698811	7	526691016:526691197,526693786:526693861,526697826:526697887,526698132:526698231,526698316:526698357,526698461:526698544,526698630:526698811	6	526691198:526693785,526693862:526697825,526697888:526698131,526698232:526698315,526698358:526698460,526698545:526698629	7	526691016:526691197,526693786:526693861,526697826:526697887,526698132:526698231,526698316:526698357,526698461:526698544,526698630:526698794	1
TRIDC6BG052230	Type_II	AGL17	TdAGL17-6B	6B	TRIDC6BG052230.7	555970950:555978023	8	555970950:555971131,555973379:555973454,555976908:555976969,555977178:555977277,555977361:555977402,555977506:555977589,555977675:555977838,555978005:555978023	7	555971132:555973378,555973455:555976907,555976970:555977177,555977278:555977360,555977403:555977505,555977590:555977674,555977839:555978004	8	555970950:555971131,555973379:555973454,555976908:555976969,555977178:555977277,555977361:555977402,555977506:555977589,555977675:555977838,555978005:555978020	1
TRIDC7AG013070	Type_II	AGL17	TdAGL17-7A-2-2	7A	TRIDC7AG013070.2	62941316:62941948	3	62941316:62941362,62941581:62941656,62941767:62941948	2	62941363:62941580,62941657:62941766	3	62941318:62941362,62941581:62941656,62941767:62941948	1
TRIDC6AG039910	Type_II	AGL6	TdAGL6-6A	6A	TRIDC6AG039910.3	483360737:483367475	8	483360737:483360918,483363518:483363596,483364740:483364801,483364908:483365007,483366593:483366634,483366959:483367000,483367105:483367295,483367373:483367475	7	483360919:483363517,483363597:483364739,483364802:483364907,483365008:483366592,483366635:483366958,483367001:483367104,483367296:483367372	8	483360737:483360918,483363518:483363596,483364740:483364801,483364908:483365007,483366593:483366634,483366959:483367000,483367105:483367295,483367373:483367472	1
TRIDC6BG046780	Type_II	AGL6	TdAGL6-6B	6B	TRIDC6BG046780.1	500939626:500947054	8	500939626:500940172,500942804:500942882,500944046:500944107,500944214:500944313,500945910:500945951,500946244:500946285,500946407:500946573,500946653:500947054	7	500940173:500942803,500942883:500944045,500944108:500944213,500944314:500945909,500945952:500946243,500946286:500946406,500946574:500946652	8	500939991:500940172,500942804:500942882,500944046:500944107,500944214:500944313,500945910:500945951,500946244:500946285,500946407:500946573,500946653:500946752	2
TRIDC2AG022240	Type_II	AP1	TdAP1-2A-1	2A	TRIDC2AG022240.2	136871032:136887929	8	136871032:136871494,136872271:136872466,136872542:136872580,136872844:136872885,136872992:136873091,136873177:136873241,136873419:136873500,136887698:136887929	7	136871495:136872270,136872467:136872541,136872581:136872843,136872886:136872991,136873092:136873176,136873242:136873418,136873501:136887697	8	136871331:136871494,136872271:136872466,136872542:136872580,136872844:136872885,136872992:136873091,136873177:136873241,136873419:136873500,136887698:136887882	2
TRIDC2AG037020	Type_II	AP1	TdAP1-2A-2	2A	TRIDC2AG037020.2	407500922:407507174	8	407500922:407501042,407501129:407501298,407501378:407501440,407501524:407501565,407501779:407501878,407502000:407502064,407504371:407504449,407506990:407507174	7	407501043:407501128,407501299:407501377,407501441:407501523,407501566:407501778,407501879:407501999,407502065:407504370,407504450:407506989	8	407500925:407501042,407501129:407501298,407501378:407501440,407501524:407501565,407501779:407501878,407502000:407502064,407504371:407504449,407506990:407507174	1
TRIDC2BG025920	Type_II	AP1	TdAP1-2B-1	2B	TRIDC2BG025920.2	182981079:183000279	8	182981079:182981484,182997730:182997811,182997989:182998053,182998139:182998238,182998345:182998386,182998650:182998688,182998764:182998939,182999785:183000279	7	182981485:182997729,182997812:182997988,182998054:182998138,182998239:182998344,182998387:182998649,182998689:182998763,182998940:182999784	8	182981300:182981484,182997730:182997811,182997989:182998053,182998139:182998238,182998345:182998386,182998650:182998688,182998764:182998939,182999785:182999896	2
TRIDC2BG040760	Type_II	AP1	TdAP1-2B-2	2B	TRIDC2BG040760.5	388939708:388946413	8	388939708:388939892,388942374:388942452,388945290:388945354,388945474:388945573,388945772:388945813,388945897:388945959,388946042:388946208,388946293:388946413	7	388939893:388942373,388942453:388945289,388945355:388945473,388945574:388945771,388945814:388945896,388945960:388946041,388946209:388946292	8	388939708:388939892,388942374:388942452,388945290:388945354,388945474:388945573,388945772:388945813,388945897:388945959,388946042:388946208,388946293:388946410	1
TRIDC5AG057030	Type_II	AP1	TdAP1-5A	5A	TRIDC5AG057030.4	582867249:582878841	8	582867249:582867433,582876128:582876206,582877681:582877745,582877835:582877934,582878128:582878169,582878321:582878362,582878455:582878567,582878733:582878841	7	582867434:582876127,582876207:582877680,582877746:582877834,582877935:582878127,582878170:582878320,582878363:582878454,582878568:582878732	8	582867249:582867433,582876128:582876206,582877681:582877745,582877835:582877934,582878128:582878169,582878321:582878362,582878455:582878567,582878733:582878838	1
TRIDC5BG061170	Type_II	AP1	TdAP1-5B	5B	TRIDC5BG061170.1	580133431:580146345	8	580133431:580133898,580134066:580134181,580134272:580134313,580134469:580134510,580134706:580134805,580134897:580134961,580136207:580136285,580145949:580146345	7	580133899:580134065,580134182:580134271,580134314:580134468,580134511:580134705,580134806:580134896,580134962:580136206,580136286:580145948	8	580133793:580133898,580134066:580134181,580134272:580134313,580134469:580134510,580134706:580134805,580134897:580134961,580136207:580136285,580145949:580146133	2
TRIDC6AG017660	Type_II	AP3	TdAP3-6A	6A	TRIDC6AG017660.1	102212056:102213815	7	102212056:102212246,102212382:102212448,102212556:102212617,102212759:102212858,102213109:102213150,102213469:102213513,102213627:102213815	6	102212247:102212381,102212449:102212555,102212618:102212758,102212859:102213108,102213151:102213468,102213514:102213626	7	102212056:102212246,102212382:102212448,102212556:102212617,102212759:102212858,102213109:102213150,102213469:102213513,102213627:102213812	1
TRIDC7AG053470	Type_II	AP3	TdAP3-7A	7A	TRIDC7AG053470.3	556717891:556724323	7	556717891:556718078,556718192:556718258,556718472:556718533,556718660:556718759,556719083:556719124,556723978:556724022,556724138:556724323	6	556718079:556718191,556718259:556718471,556718534:556718659,556718760:556719082,556719125:556723977,556724023:556724137	7	556717891:556718078,556718192:556718258,556718472:556718533,556718660:556718759,556719083:556719124,556723978:556724022,556724138:556724320	1
TRIDC7BG046180	Type_II	AP3	TdAP3-7B	7B	TRIDC7BG046180.1	526283171:526288794	7	526283171:526283542,526283687:526283751,526283960:526284014,526284189:526284295,526284625:526284655,526288451:526288513,526288616:526288794	6	526283543:526283686,526283752:526283959,526284015:526284188,526284296:526284624,526284656:526288450,526288514:526288615	7	526283355:526283542,526283687:526283751,526283960:526284014,526284189:526284295,526284625:526284655,526288451:526288513,526288616:526288793	2
TRIDC2AG060820	Type_II	Bsister	TdBsister-2A	2A	TRIDC2AG060820.1	670208735:670211404	8	670208735:670209045,670209147:670209358,670209452:670209499,670209628:670209669,670209779:670209940,670210024:670210093,670210783:670210999,670211381:670211404	7	670209046:670209146,670209359:670209451,670209500:670209627,670209670:670209778,670209941:670210023,670210094:670210782,670211000:670211380	6	670209149:670209358,670209452:670209499,670209628:670209669,670209779:670209940,670210024:670210093,670210783:670210970	3
TRIDC2BG064320	Type_II	Bsister	TdBsister-2B	2B	TRIDC2BG064320.4	629254745:629257485	8	629254745:629255037,629255120:629255331,629255423:629255470,629255558:629255638,629255747:629255908,629255994:629256063,629256730:629256946,629257344:629257485	7	629255038:629255119,629255332:629255422,629255471:629255557,629255639:629255746,629255909:629255993,629256064:629256729,629256947:629257343	6	629255122:629255331,629255423:629255470,629255558:629255638,629255747:629255908,629255994:629256063,629256730:629256917	3
TRIDC3BG014740	Type_II	Bsister	TdBsister-3B	3B	TRIDC3BG014740.1	79874051:79876668	8	79874051:79874877,79875019:79875218,79875307:79875348,79875450:79875491,79875586:79875753,79875855:79875936,79876176:79876419,79876522:79876668	7	79874878:79875018,79875219:79875306,79875349:79875449,79875492:79875585,79875754:79875854,79875937:79876175,79876420:79876521	7	79875069:79875218,79875307:79875348,79875450:79875491,79875586:79875753,79875855:79875936,79876176:79876419,79876522:79876666	3
TRIDC5AG000390	Type_II	AGL17	TdAGL17-5A-2	5A	TRIDC5AG000390.1	1365531:1368505	3	1365531:1365556,1365872:1365912,1368340:1368505	2	1365557:1365871,1365913:1368339	3	1365533:1365556,1365872:1365912,1368340:1368505	1
TRIDC5BG000060	Type_II	AGL17	TdAGL17-5B-1	5B	TRIDC5BG000060.1	299199:299432	1	299199:299432	0		1	299199:299432	0
TRIDC6AG022250	Type_II	Bsister	TdBsister-6A	6A	TRIDC6AG022250.4	146848351:146850491	5	146848351:146848538,146849355:146849424,146849554:146849715,146849877:146849990,146850243:146850491	4	146848539:146849354,146849425:146849553,146849716:146849876,146849991:146850242	5	146848351:146848538,146849355:146849424,146849554:146849715,146849877:146849990,146850243:146850488	1
TRIDC6BG028070	Type_II	Bsister	TdBsister-6B	6B	TRIDC6BG028070.1	217524645:217527525	7	217524645:217524996,217525105:217525358,217525474:217525515,217525628:217525669,217525813:217525974,217526095:217526164,217526871:217527525	6	217524997:217525104,217525359:217525473,217525516:217525627,217525670:217525812,217525975:217526094,217526165:217526870	6	217525107:217525358,217525474:217525515,217525628:217525669,217525813:217525974,217526095:217526164,217526871:217527058	2
TRIDC7AG013080	Type_II	AGL17	TdAGL17-7A-2-1	7A	TRIDC7AG013080.1	62950949:62951336	2	62950949:62950983,62951138:62951336	1	62950984:62951137	2	62950952:62950983,62951138:62951336	1
TRIDC7BG001290	Type_II	AGL17	TdAGL17-7B	7B	TRIDC7BG001290.2	7435256:7435637	2	7435256:7435289,7435440:7435637	1	7435290:7435439	2	7435287:7435289,7435440:7435637	1
TRIDC2AG041000	Type_II	FLC	TdFLC-2A	2A	TRIDC2AG041000.1	471841391:471841603	1	471841391:471841603	0		1	471841391:471841603	0
TRIDC3AG061280	Type_II	FLC	TdFLC-3A-1	3A	TRIDC3AG061280.5	670128727:670152896	5	670128727:670128895,670150761:670150842,670151216:670151265,670151348:670151444,670152410:670152896	4	670128896:670150760,670150843:670151215,670151266:670151347,670151445:670152409	5	670128729:670128895,670150761:670150842,670151216:670151265,670151348:670151444,670152410:670152493	2
TRIDC3AG061440	Type_II	FLC	TdFLC-3A-2	3A	TRIDC3AG061440.2	672123496:672159827	5	672123496:672123820,672124928:672125024,672125108:672125157,672125527:672125608,672159498:672159827	4	672123821:672124927,672125025:672125107,672125158:672125526,672125609:672159497	5	672123734:672123820,672124928:672125024,672125108:672125157,672125527:672125608,672159498:672159826	2
TRIDC3AG061470	Type_II	FLC	TdFLC-3A-3	3A	TRIDC3AG061470.1	672763171:672763401	1	672763171:672763401	0		1	672763171:672763383	1
TRIDC3AG061490	Type_II	FLC	TdFLC-3A-4	3A	TRIDC3AG061490.1	672798274:672818426	5	672798274:672798736,672800233:672800329,672800413:672800462,672800825:672800906,672818251:672818426	4	672798737:672800232,672800330:672800412,672800463:672800824,672800907:672818250	5	672798650:672798736,672800233:672800329,672800413:672800462,672800825:672800906,672818251:672818426	1
TRIDC3AG061500	Type_II	FLC	TdFLC-3A-5	3A	TRIDC3AG061500.2	673053649:673084967	5	673053649:673053988,673054917:673055013,673055103:673055152,673055501:673055582,673084565:673084967	4	673053989:673054916,673055014:673055102,673055153:673055500,673055583:673084564	5	673053902:673053988,673054917:673055013,673055103:673055152,673055501:673055582,673084565:673084749	2
TRIDC3BG069010	Type_II	FLC	TdFLC-3B-1	3B	TRIDC3BG069010.2	727819937:727842742	5	727819937:727820261,727840689:727840770,727841138:727841187,727841270:727841366,727842335:727842742	4	727820262:727840688,727840771:727841137,727841188:727841269,727841367:727842334	5	727820077:727820261,727840689:727840770,727841138:727841187,727841270:727841366,727842335:727842418	2
TRIDC3BG069180	Type_II	FLC	TdFLC-3B-2	3B	TRIDC3BG069180.1	730104026:730136453	5	730104026:730104258,730105340:730105436,730105520:730105569,730105910:730105991,730136319:730136453	4	730104259:730105339,730105437:730105519,730105570:730105909,730105992:730136318	5	730104172:730104258,730105340:730105436,730105520:730105569,730105910:730105991,730136319:730136452	2
TRIDC4BG058890	Type_II	FLC	TdFLC-4B-3	4B	TRIDC4BG058890.1	647870988:647873094	4	647870988:647871343,647871915:647872043,647872824:647872920,647873011:647873094	3	647871344:647871914,647872044:647872823,647872921:647873010	2	647870988:647871343,647871915:647872002	3
TRIDC5AG073470	Type_II	FLC	TdSOC1-5A	5A	TRIDC5AG073470.3	671603291:671615970	8	671603291:671603320,671603439:671603715,671614538:671614616,671614973:671615034,671615120:671615219,671615313:671615354,671615449:671615490,671615664:671615970	7	671603321:671603438,671603716:671614537,671614617:671614972,671615035:671615119,671615220:671615312,671615355:671615448,671615491:671615663	8	671603293:671603320,671603439:671603715,671614538:671614616,671614973:671615034,671615120:671615219,671615313:671615354,671615449:671615490,671615664:671615816	2
TRIDC5AG073970	Type_II	FLC	TdFLC-5A	5A	TRIDC5AG073970.5	673571333:673573751	4	673571333:673571419,673571674:673571755,673572170:673572219,673572306:673573751	3	673571420:673571673,673571756:673572169,673572220:673572305	4	673571334:673571419,673571674:673571755,673572170:673572219,673572306:673572531	2
TRIDC6AG001250	Type_II	FLC	TdSOC1-6A	6A	TRIDC6AG001250.6	4305596:4312250	6	4305596:4305779,4311005:4311095,4311217:4311278,4311425:4311524,4311681:4311722,4311913:4312250	5	4305780:4311004,4311096:4311216,4311279:4311424,4311525:4311680,4311723:4311912	6	4305598:4305779,4311005:4311095,4311217:4311278,4311425:4311524,4311681:4311722,4311913:4312110	2
TRIDC7AG033890	Type_II	FLC	TdFLC-7A-1	7A	TRIDC7AG033890.6	252556928:252598713	5	252556928:252557105,252558041:252558140,252596912:252596973,252597065:252597152,252598216:252598713	4	252557106:252558040,252558141:252596911,252596974:252597064,252597153:252598215	5	252556930:252557105,252558041:252558140,252596912:252596973,252597065:252597152,252598216:252598281	2
TRIDC7BG003240	Type_II	FLC	TdFLC-7B-2	7B	TRIDC7BG003240.2	22901227:22902174	2	22901227:22901519,22901888:22902174	1	22901520:22901887	2	22901498:22901519,22901888:22902063	2
TRIDC7BG025200	Type_II	FLC	TdFLC-7B-1	7B	TRIDC7BG025200.2	231907809:231955574	6	231907809:231908273,231909888:231909987,231954380:231954441,231954531:231954618,231954916:231954957,231955124:231955574	5	231908274:231909887,231909988:231954379,231954442:231954530,231954619:231954915,231954958:231955123	6	231907981:231908273,231909888:231909987,231954380:231954441,231954531:231954618,231954916:231954957,231955124:231955189	2
TRIDC1AG046230	Type_I	Ma	TdMa-1A	1A	TRIDC1AG046230.1	504804191:504804696	1	504804191:504804696	0		1	504804191:504804607	1
TRIDC2AG073370	Type_I	Ma	TdMa-2A	2A	TRIDC2AG073370.1	737587198:737588709	2	737587198:737587750,737587838:737588709	1	737587751:737587837	2	737587364:737587750,737587838:737588617	2
TRIDC2BG079930	Type_I	Ma	TdMa-2B	2B	TRIDC2BG079930.1	746937308:746937835	1	746937308:746937835	0		1	746937434:746937835	1
TRIDC3BG087210	Type_I	Ma	TdMa-3B	3B	TRIDC3BG087210.1	836726255:836726797	1	836726255:836726797	0		1	836726255:836726797	0
TRIDC4AG066840	Type_I	Ma	TdMa-4A	4A	TRIDC4AG066840.1	702044573:702045167	1	702044573:702045167	0		1	702044574:702044942	2
TRIDC5BG071210	Type_I	Ma	TdMa-5B	5B	TRIDC5BG071210.1	646159746:646160522	2	646159746:646159758,646159980:646160522	1	646159759:646159979	1	646160004:646160522	2
TRIDC6AG050700	Type_I	Ma	TdMa-6A	6A	TRIDC6AG050700.1	571601279:571601821	1	571601279:571601821	0		1	571601279:571601821	0
TRIDC6BG059300	Type_I	Ma	TdMa-6B	6B	TRIDC6BG059300.1	628466856:628467380	1	628466856:628467380	0		1	628466856:628467380	0
TRIDC7AG003580	Type_I	Ma	TdMa-7A-1	7A	TRIDC7AG003580.1	13056760:13057277	1	13056760:13057277	0		1	13057075:13057224	2
TRIDC7AG003620	Type_I	Ma	TdMa-7A-2	7A	TRIDC7AG003620.1	13217998:13218567	1	13217998:13218567	0		1	13218243:13218566	2
TRIDC7AG017190	Type_I	Ma	TdMa-7A-3	7A	TRIDC7AG017190.1	91524764:91526145	1	91524764:91526145	0		1	91524826:91526037	2
TRIDC7AG017250	Type_I	Ma	TdMa-7A-4	7A	TRIDC7AG017250.1	91817828:91819083	1	91817828:91819083	0		1	91817829:91818971	2
TRIDC7AG077460	Type_I	Ma	TdMa-7A-5	7A	TRIDC7AG077460.1	722469272:722470277	1	722469272:722470277	0		1	722469273:722470277	1
TRIDC7BG006340	Type_I	Ma	TdMa-7B-3	7B	TRIDC7BG006340.1	45720489:45721815	1	45720489:45721815	0		1	45720623:45721813	2
TRIDC7BG053850	Type_I	Ma	TdMa-7B-4	7B	TRIDC7BG053850.1	600039794:600041199	2	600039794:600040253,600040342:600041199	1	600040254:600040341	2	600039816:600040253,600040342:600041115	2
TRIDC4AG044750	Type_I	Mb	TdMb-4A	4A	TRIDC4AG044750.3	587131349:587132693	5	587131349:587131622,587132048:587132153,587132250:587132311,587132393:587132420,587132548:587132693	4	587131623:587132047,587132154:587132249,587132312:587132392,587132421:587132547	5	587131551:587131622,587132048:587132153,587132250:587132311,587132393:587132420,587132548:587132693	1
TRIDC2BG018560	Type_I	Mc	TdMc-2B-1	2B	TRIDC2BG018560.1	119581049:119582448	1	119581049:119582448	0		1	119581406:119582446	2
TRIDC2BG018570	Type_I	Mc	TdMc-2B-2	2B	TRIDC2BG018570.1	119631819:119632381	1	119631819:119632381	0		1	119631821:119632381	1
TRIDC6AG053880	Type_I	Mc	TdMc-6A-1	6A	TRIDC6AG053880.1	591577382:591578590	1	591577382:591578590	0		1	591577639:591578589	2
TRIDC6BG002730	Type_I	Mc	TdMc-6B-2	6B	TRIDC6BG002730.1	14721493:14722408	1	14721493:14722408	0		1	14721692:14722408	1
TRIDC6BG003250	Type_I	Mc	TdMc-6B-3	6B	TRIDC6BG003250.1	16667696:16668602	1	16667696:16668602	0		1	16667697:16668305	2
TRIDC6BG062740	Type_I	Mc	TdMc-6B-1	6B	TRIDC6BG062740.1	652034667:652035916	1	652034667:652035916	0		1	652034988:652035914	2
TRIDC7AG055550	Type_I	Mc	TdMc-7A	7A	TRIDC7AG055550.1	575931617:575932652	1	575931617:575932652	0		1	575931619:575932617	2
TRIDC7BG047950	Type_I	Mc	TdMc-7B	7B	TRIDC7BG047950.1	541461642:541462691	1	541461642:541462691	0		1	541461643:541462647	2
TRIDC3BG069250	MIKC	MIKC*	TdFLC-3B-5	3B	TRIDC3BG069250.1	730754755:730755285	1	730754755:730755285	0		1	730754794:730755285	1
TRIDC4AG027140	MIKC	MIKC*	TdMIKC-4A-1	4A	TRIDC4AG027140.1	418785628:418789231	10	418785628:418786077,418786248:418786662,418786779:418786912,418787002:418787052,418787223:418787319,418787618:418787798,418787906:418787970,418788069:418788087,418788174:418788233,418788698:418789231	9	418786078:418786247,418786663:418786778,418786913:418787001,418787053:418787222,418787320:418787617,418787799:418787905,418787971:418788068,418788088:418788173,418788234:418788697	6	418786021:418786077,418786248:418786662,418786779:418786912,418787002:418787052,418787223:418787319,418787618:418787739	6
TRIDC4BG004040	MIKC	MIKC*	TdMIKC-4B-2	4B	TRIDC4BG004040.2	15889116:15891053	8	15889116:15889340,15889472:15889639,15889751:15889812,15889916:15889943,15890050:15890297,15890394:15890447,15890587:15890747,15890839:15891053	7	15889341:15889471,15889640:15889750,15889813:15889915,15889944:15890049,15890298:15890393,15890448:15890586,15890748:15890838	4	15890196:15890297,15890394:15890447,15890587:15890747,15890839:15891052	6
TRIDC4BG023070	MIKC	MIKC*	TdMIKC-4B-1	4B	TRIDC4BG023070.6	195993163:195996076	11	195993163:195993347,195993805:195993864,195993951:195993969,195994068:195994132,195994240:195994255,195994332:195994420,195994722:195994818,195994989:195995039,195995129:195995262,195995371:195995785,195995989:195996076	10	195993348:195993804,195993865:195993950,195993970:195994067,195994133:195994239,195994256:195994331,195994421:195994721,195994819:195994988,195995040:195995128,195995263:195995370,195995786:195995988	11	195993163:195993347,195993805:195993864,195993951:195993969,195994068:195994132,195994240:195994255,195994332:195994420,195994722:195994818,195994989:195995039,195995129:195995262,195995371:195995785,195995989:195996033	1
TRIDC3AG042060	Type_II	OsMADS32	TdMADS32-3A	3A	TRIDC3AG042060.1	520594276:520596954	7	520594276:520594743,520594855:520594921,520594992:520595053,520595146:520595287,520595379:520595420,520596443:520596518,520596616:520596954	6	520594744:520594854,520594922:520594991,520595054:520595145,520595288:520595378,520595421:520596442,520596519:520596615	7	520594553:520594743,520594855:520594921,520594992:520595053,520595146:520595287,520595379:520595420,520596443:520596518,520596616:520596623	2
TRIDC3BG047660	Type_II	OsMADS32	TdMADS32-3B	3B	TRIDC3BG047660.1	524249411:524252409	7	524249411:524249885,524249991:524250057,524250146:524250207,524250300:524250441,524250926:524250967,524251869:524251944,524252042:524252409	6	524249886:524249990,524250058:524250145,524250208:524250299,524250442:524250925,524250968:524251868,524251945:524252041	7	524249695:524249885,524249991:524250057,524250146:524250207,524250300:524250441,524250926:524250967,524251869:524251944,524252042:524252049	2
TRIDC2BG047940	Type_II	AP3	TdAP3-2B	2B	TRIDC2BG047940.20	468737161:468745612	12	468737161:468737531,468737967:468738008,468738122:468738163,468738248:468738350,468738741:468738802,468739158:468739241,468739337:468739644,468741065:468741107,468743845:468744021,468744287:468744417,468744543:468744683,468745484:468745612	11	468737532:468737966,468738009:468738121,468738164:468738247,468738351:468738740,468738803:468739157,468739242:468739336,468739645:468741064,468741108:468743844,468744022:468744286,468744418:468744542,468744684:468745483	6	468739536:468739644,468741065:468741107,468743845:468744021,468744287:468744417,468744543:468744683,468745484:468745611	8
TRIDC1AG039490	Type_II	PI	TdPI-1A	1A	TRIDC1AG039490.1	462271774:462273450	6	462271774:462272407,462272544:462272610,462272704:462272765,462272876:462272975,462273082:462273111,462273252:462273450	5	462272408:462272543,462272611:462272703,462272766:462272875,462272976:462273081,462273112:462273251	6	462272220:462272407,462272544:462272610,462272704:462272765,462272876:462272975,462273082:462273111,462273252:462273380	2
TRIDC1BG044940	Type_II	PI	TdPI-1B	1B	TRIDC1BG044940.1	488330207:488332692	4	488330207:488331558,488331661:488331690,488331823:488331867,488332309:488332692	3	488331559:488331660,488331691:488331822,488331868:488332308	1	488330624:488331013	5
TRIDC3AG057890	Type_II	PI	TdPI-3A	3A	TRIDC3AG057890.1	647242238:647245999	7	647242238:647242542,647243206:647243272,647243480:647243541,647243622:647243721,647243831:647243860,647243969:647244013,647245006:647245999	6	647242543:647243205,647243273:647243479,647243542:647243621,647243722:647243830,647243861:647243968,647244014:647245005	7	647242238:647242542,647243206:647243272,647243480:647243541,647243622:647243721,647243831:647243860,647243969:647244013,647245006:647245140	1
TRIDC3BG064950	Type_II	PI	TdPI-3B	3B	TRIDC3BG064950.2	689779511:689784073	7	689779511:689779948,689780396:689780462,689780678:689780739,689780820:689780919,689781030:689781059,689781169:689781213,689783708:689784073	6	689779949:689780395,689780463:689780677,689780740:689780819,689780920:689781029,689781060:689781168,689781214:689783707	7	689779512:689779948,689780396:689780462,689780678:689780739,689780820:689780919,689781030:689781059,689781169:689781213,689783708:689783842	2
TRIDC4AG006600	Type_II	PI	TdPI-4A	4A	TRIDC4AG006600.2	38931408:38935262	6	38931408:38931713,38932220:38932594,38932719:38932796,38932932:38933993,38934456:38934630,38934767:38935262	5	38931714:38932219,38932595:38932718,38932797:38932931,38933994:38934455,38934631:38934766	2	38931409:38931713,38932220:38932502	6
TRIDC4AG003830	Type_II	SEP1	TdSEP1-4A-1	4A	TRIDC4AG003830.1	20271740:20283965	8	20271740:20271924,20279781:20279856,20282450:20282511,20282593:20282692,20283225:20283266,20283356:20283397,20283603:20283769,20283887:20283965	7	20271925:20279780,20279857:20282449,20282512:20282592,20282693:20283224,20283267:20283355,20283398:20283602,20283770:20283886	8	20271740:20271924,20279781:20279856,20282450:20282511,20282593:20282692,20283225:20283266,20283356:20283397,20283603:20283769,20283887:20283962	1
TRIDC4AG008140	Type_II	SEP1	TdSEP1-4A-2	4A	TRIDC4AG008140.1	52909672:52924686	8	52909672:52910173,52916210:52916285,52922981:52923042,52923136:52923235,52923673:52923714,52923837:52923878,52924081:52924199,52924400:52924686	7	52910174:52916209,52916286:52922980,52923043:52923135,52923236:52923672,52923715:52923836,52923879:52924080,52924200:52924399	8	52909989:52910173,52916210:52916285,52922981:52923042,52923136:52923235,52923673:52923714,52923837:52923878,52924081:52924199,52924400:52924487	2
TRIDC4BG042920	Type_II	SEP1	TdSEP1-4B-2	4B	TRIDC4BG042920.7	514062292:514077952	9	514062292:514062445,514074433:514074508,514076058:514076177,514076272:514076333,514076426:514076525,514076849:514076890,514077013:514077054,514077243:514077358,514077543:514077952	8	514062446:514074432,514074509:514076057,514076178:514076271,514076334:514076425,514076526:514076848,514076891:514077012,514077055:514077242,514077359:514077542	9	514062294:514062445,514074433:514074508,514076058:514076177,514076272:514076333,514076426:514076525,514076849:514076890,514077013:514077054,514077243:514077358,514077543:514077630	2
TRIDC4BG042950	Type_II	SEP1	TdSEP1-4B-3	4B	TRIDC4BG042950.1	514494642:514507844	8	514494642:514494766,514505255:514505330,514506181:514506242,514506347:514506446,514506765:514506806,514506907:514506948,514507103:514507245,514507398:514507844	7	514494767:514505254,514505331:514506180,514506243:514506346,514506447:514506764,514506807:514506906,514506949:514507102,514507246:514507397	8	514494642:514494766,514505255:514505330,514506181:514506242,514506347:514506446,514506765:514506806,514506907:514506948,514507103:514507245,514507398:514507488	1
TRIDC4BG047950	Type_II	SEP1	TdSEP1-4B-4	4B	TRIDC4BG047950.5	565828899:565829372	1	565828899:565829372	0		1	565828900:565829370	2
TRIDC5AG057020	Type_II	SEP1	TdSEP1-5A	5A	TRIDC5AG057020.2	582258183:582264528	8	582258183:582258808,582260606:582260687,582262971:582263032,582263136:582263235,582263372:582263413,582263500:582263541,582263924:582264078,582264164:582264528	7	582258809:582260605,582260688:582262970,582263033:582263135,582263236:582263371,582263414:582263499,582263542:582263923,582264079:582264163	8	582258624:582258808,582260606:582260687,582262971:582263032,582263136:582263235,582263372:582263413,582263500:582263541,582263924:582264078,582264164:582264209	2
TRIDC5BG061180	Type_II	SEP1	TdSEP1-5B	5B	TRIDC5BG061180.2	580368730:580374853	8	580368730:580369159,580369251:580369399,580369786:580369827,580369919:580369960,580370077:580370176,580370375:580370436,580372546:580372627,580374312:580374853	7	580369160:580369250,580369400:580369785,580369828:580369918,580369961:580370076,580370177:580370374,580370437:580372545,580372628:580374311	8	580369114:580369159,580369251:580369399,580369786:580369827,580369919:580369960,580370077:580370176,580370375:580370436,580372546:580372627,580374312:580374496	2
TRIDC7AG014310	Type_II	SEP1	TdSEP1-7A-1	7A	TRIDC7AG014310.2	72844244:72853502	9	72844244:72844308,72844607:72845408,72845768:72845904,72846464:72846505,72846600:72846641,72846819:72846918,72847406:72847467,72848212:72848287,72853179:72853502	8	72844309:72844606,72845409:72845767,72845905:72846463,72846506:72846599,72846642:72846818,72846919:72847405,72847468:72848211,72848288:72853178	8	72845372:72845408,72845768:72845904,72846464:72846505,72846600:72846641,72846819:72846918,72847406:72847467,72848212:72848287,72853179:72853501	3
TRIDC7BG003150	Type_II	SEP1	TdSEP1-7B-1	7B	TRIDC7BG003150.1	22009458:22019387	8	22009458:22010518,22010873:22011009,22011567:22011608,22011705:22011746,22011919:22012018,22012516:22012577,22013319:22013394,22019233:22019387	7	22010519:22010872,22011010:22011566,22011609:22011704,22011747:22011918,22012019:22012515,22012578:22013318,22013395:22019232	8	22010482:22010518,22010873:22011009,22011567:22011608,22011705:22011746,22011919:22012018,22012516:22012577,22013319:22013394,22019233:22019387	1
TRIDC7BG003190	Type_II	SEP1	TdSEP1-7B-2	7B	TRIDC7BG003190.1	22317756:22325613	9	22317756:22317773,22318151:22318240,22318606:22318738,22319567:22319608,22319706:22319747,22319884:22319983,22320310:22320370,22320684:22320759,22325429:22325613	8	22317774:22318150,22318241:22318605,22318739:22319566,22319609:22319705,22319748:22319883,22319984:22320309,22320371:22320683,22320760:22325428	4	22319949:22319983,22320310:22320370,22320684:22320759,22325429:22325613	6
TRIDC5AG043000	Type_II	SEP3	TdSEP3-5A	5A	TRIDC5AG043000.1	489745314:489753956	9	489745314:489745712,489749372:489749450,489750466:489750536,489750762:489750861,489751999:489752040,489752158:489752199,489752722:489752894,489752982:489753674,489753895:489753956	8	489745713:489749371,489749451:489750465,489750537:489750761,489750862:489751998,489752041:489752157,489752200:489752721,489752895:489752981,489753675:489753894	8	489745528:489745712,489749372:489749450,489750466:489750536,489750762:489750861,489751999:489752040,489752158:489752199,489752722:489752894,489752982:489753045	3
TRIDC5BG046860	Type_II	SEP3	TdSEP3-5B	5B	TRIDC5BG046860.1	477927510:477935510	8	477927510:477927986,477931764:477931842,477932614:477932684,477932927:477933026,477934101:477934142,477934260:477934301,477934828:477935000,477935091:477935510	7	477927987:477931763,477931843:477932613,477932685:477932926,477933027:477934100,477934143:477934259,477934302:477934827,477935001:477935090	8	477927802:477927986,477931764:477931842,477932614:477932684,477932927:477933026,477934101:477934142,477934260:477934301,477934828:477935000,477935091:477935154	2
TRIDC7AG033800	Type_II	SEP3	TdSEP3-7A	7A	TRIDC7AG033800.5	251740981:251745890	8	251740981:251741165,251743381:251743459,251744142:251744212,251744787:251744886,251745067:251745108,251745183:251745224,251745446:251745609,251745827:251745890	7	251741166:251743380,251743460:251744141,251744213:251744786,251744887:251745066,251745109:251745182,251745225:251745445,251745610:251745826	8	251740981:251741165,251743381:251743459,251744142:251744212,251744787:251744886,251745067:251745108,251745183:251745224,251745446:251745609,251745827:251745887	1
TRIDC7BG025080	Type_II	SEP3	TdSEP3-7B	7B	TRIDC7BG025080.1	230962733:230968712	9	230962733:230963258,230965597:230965675,230966333:230966403,230966973:230967072,230967249:230967290,230967370:230967411,230967637:230967794,230968042:230968554,230968681:230968712	8	230963259:230965596,230965676:230966332,230966404:230966972,230967073:230967248,230967291:230967369,230967412:230967636,230967795:230968041,230968555:230968680	8	230963074:230963258,230965597:230965675,230966333:230966403,230966973:230967072,230967249:230967290,230967370:230967411,230967637:230967794,230968042:230968102	3
TRIDC1AG030260	Type_II	SOC1	TdSOC1-1A-1	1A	TRIDC1AG030260.2	360504760:360515825	8	360504760:360505355,360505737:360505778,360505926:360505967,360506070:360506169,360506246:360506307,360507024:360507102,360515257:360515513,360515617:360515825	7	360505356:360505736,360505779:360505925,360505968:360506069,360506170:360506245,360506308:360507023,360507103:360515256,360515514:360515616	7	360505176:360505355,360505737:360505778,360505926:360505967,360506070:360506169,360506246:360506307,360507024:360507102,360515257:360515441	3
TRIDC1AG030270	Type_II	SOC1	TdSOC1-1A-2	1A	TRIDC1AG030270.5	360946948:360963548	8	360946948:360947191,360961596:360961677,360962372:360962433,360962512:360962611,360962715:360962756,360962903:360962944,360963099:360963267,360963442:360963548	7	360947192:360961595,360961678:360962371,360962434:360962511,360962612:360962714,360962757:360962902,360962945:360963098,360963268:360963441	8	360946950:360947191,360961596:360961677,360962372:360962433,360962512:360962611,360962715:360962756,360962903:360962944,360963099:360963267,360963442:360963449	2
TRIDC1BG035770	Type_II	SOC1	TdSOC1-1B-1	1B	TRIDC1BG035770.2	395690630:395702460	8	395690630:395691194,395691409:395691450,395691593:395691634,395691737:395691832,395691914:395691975,395692684:395692762,395702024:395702273,395702377:395702460	7	395691195:395691408,395691451:395691592,395691635:395691736,395691833:395691913,395691976:395692683,395692763:395702023,395702274:395702376	3	395692687:395692762,395702024:395702273,395702377:395702458	6
TRIDC1BG035790	Type_II	SOC1	TdSOC1-1B-2	1B	TRIDC1BG035790.1	395989187:395989487	2	395989187:395989388,395989470:395989487	1	395989389:395989469	1	395989187:395989372	2
TRIDC4BG058350	Type_II	SOC1	TdSOC1-4B	4B	TRIDC4BG058350.3	644792964:644816138	8	644792964:644793183,644793346:644793613,644805411:644805489,644814182:644814243,644814329:644814428,644814523:644814564,644814669:644814710,644815951:644816138	7	644793184:644793345,644793614:644805410,644805490:644814181,644814244:644814328,644814429:644814522,644814565:644814668,644814711:644815950	8	644792964:644793183,644793346:644793613,644805411:644805489,644814182:644814243,644814329:644814428,644814523:644814564,644814669:644814710,644815951:644816109	1
TRIDC4AG000390	Type_II	SVP	TdSVP-4A	4A	TRIDC4AG000390.1	3002090:3016363	8	3002090:3002324,3006714:3006795,3006868:3006926,3015581:3015680,3015760:3015801,3015924:3015965,3016048:3016202,3016339:3016363	7	3002325:3006713,3006796:3006867,3006927:3015580,3015681:3015759,3015802:3015923,3015966:3016047,3016203:3016338	8	3002092:3002324,3006714:3006795,3006868:3006926,3015581:3015680,3015760:3015801,3015924:3015965,3016048:3016202,3016339:3016360	1
TRIDC4BG051550	Type_II	SVP	TdSVP-4B	4B	TRIDC4BG051550.1	594724477:594739678	9	594724477:594724830,594724922:594725064,594725157:594725198,594725320:594725361,594725441:594725540,594734384:594734442,594734514:594734595,594739280:594739499,594739623:594739678	8	594724831:594724921,594725065:594725156,594725199:594725319,594725362:594725440,594725541:594734383,594734443:594734513,594734596:594739279,594739500:594739622	9	594724809:594724830,594724922:594725064,594725157:594725198,594725320:594725361,594725441:594725540,594734384:594734442,594734514:594734595,594739280:594739499,594739623:594739677	2
TRIDC6AG047180	Type_II	SVP	TdSVP-6A	6A	TRIDC6AG047180.4	550479782:550488203	8	550479782:550479810,550480019:550480173,550480281:550480322,550481337:550481378,550481468:550481567,550481662:550481723,550487112:550487171,550488001:550488203	7	550479811:550480018,550480174:550480280,550480323:550481336,550481379:550481467,550481568:550481661,550481724:550487111,550487172:550488000	8	550479783:550479810,550480019:550480173,550480281:550480322,550481337:550481378,550481468:550481567,550481662:550481723,550487112:550487171,550488001:550488201	2
TRIDC6BG054970	Type_II	SVP	TdSVP-6B	6B	TRIDC6BG054970.2	591880816:591887272	8	591880816:591881071,591882248:591882402,591882509:591882550,591883623:591883664,591883754:591883853,591883950:591884011,591884928:591885006,591886808:591887272	7	591881072:591882247,591882403:591882508,591882551:591883622,591883665:591883753,591883854:591883949,591884012:591884927,591885007:591886807	8	591881050:591881071,591882248:591882402,591882509:591882550,591883623:591883664,591883754:591883853,591883950:591884011,591884928:591885006,591886808:591886989	2
TRIDC7AG021780	Type_II	SVP	TdSVP-7A	7A	TRIDC7AG021780.4	126514666:126520288	7	126514666:126514847,126517861:126517942,126518508:126518569,126518671:126518770,126518857:126518898,126519947:126519988,126520123:126520288	6	126514848:126517860,126517943:126518507,126518570:126518670,126518771:126518856,126518899:126519946,126519989:126520122	7	126514666:126514847,126517861:126517942,126518508:126518569,126518671:126518770,126518857:126518898,126519947:126519988,126520123:126520278	1
TRIDC7BG012000	Type_II	SVP	TdSVP-7B	7B	TRIDC7BG012000.7	94206615:94211586	8	94206615:94206697,94208377:94208458,94209109:94209170,94209271:94209370,94209461:94209502,94210660:94210701,94210836:94210996,94211197:94211586	7	94206698:94208376,94208459:94209108,94209171:94209270,94209371:94209460,94209503:94210659,94210702:94210835,94210997:94211196	8	94206615:94206697,94208377:94208458,94209109:94209170,94209271:94209370,94209461:94209502,94210660:94210701,94210836:94210996,94211197:94211248	1
