# Supplementary material for: Genome-wide analysis of MADS-box transcription factor gene family in wild emmer wheat (Triticum turgidum subsp. dicoccoides)
Source: PLoS One. 2024 Mar 7;19(3):e0300159. doi: 10.1371/journal.pone.0300159 (PMC10919676; doi:10.1371/journal.pone.0300159)
Supplement: S3 Table — (XLSX) [file pone.0300159.s005.xlsx]

## Sheet: miRNA target
Table S3. Predicted miRNAs targeting MADS-box gene family in T. dicoccoides (*: intronic)
A_Acc.	Gene_name	Expectation	miRNA length	miRNA	Inhibition
miR444	TdAGL17-6A, TdAGL17-6B	0,0	21	UUGCUGCCUCAAGCUUGCUGC	Cleavage
miR444	TdAGL17-6A, TdAGL17-6B	0,0	21	UGCAGUUGCUGCCUCAAGCUU	Cleavage
miR444	TdAGL17-2A, TdAGL17-2B, TdAGL17-6A, TdAGL17-6B	0,0,1,1	21	UGCAGUUGUUGUCUCAAGCUU	Cleavage
miR444	TdAGL17-2A, TdAGL17-2B, TdAGL17-6A, TdAGL17-6B	0,0,1,1	21	UGUUGUCUCAAGCUUGCUGCC	Cleavage
miR444	TdAGL17-6A, TdAGL17-6B	0,0	21	UUGUGGCUUUCUUGCAAGUUG	Cleavage
miR444	TdAGL17-6A, TdAGL17-6B, TdAGL17-2A, TdAGL17-2B	0.5,0.5,1.5,1.5	21	UGCAGUUGCUGUCUCAAGCUU	Cleavage
miR444	TdAGL17-6A, TdAGL17-6B, TdAGL17-2A, TdAGL17-2B	0.5,0.5, 1.5,1.5	21	UGCAGUUGUUGCCUCAAGCUU	Cleavage
miR444	TdSOC1-4B, TdSEP3-5A, TdFLC-7B-1, TdFLC-3A-5*, TdAGL17-5B-2*	1,1.5,1.5,1.5, 1.5	22	CCUCUUCCUCUUCCUCUUCCAC	Cleavage
miR444	TdAGL12-2A	1	24	UCAACAUGGUAUCAGAGCUGGAAG	Cleavage
miR444	TdSEP1-5B	1.5	21	UUCAGGGUCAAGUUUGCAUGC	Translation
miR1436	TdSEP1-5A*, TdAGL17-2A*	0,1.5	21	ACAUUAUGGGACGGAGGGAGU	Cleavage
miR1128	TdSOC1-1A-1*, TdSEP1-5B*, TdAP3-2B*,TdAGL17-2A*, TdSEP1-4A-1*	0,1,1,1.5,1.5	21	UACUACUCCCUCCGUCCCAAA	Cleavage
miR1121	TdAP3-7A*, TdAP1-5A*, TdSTK-5B*	0,0.5,1	22	AGUAGUGAUCUAAACGCUCUUA	Cleavage
miR1128	TdAP3-2B*, TdSEP1-5B*, TdSOC1-1A-1*	0,1,1	21	UACUACUCCCUCCGUCCGAAA	Cleavage
miR1130b-3p	TdAGL17-2A*, TdSEP1-5A*, TdSEP1-4A-1*, TdSVP-6A*	0,0.5,1,1	21	UCUUAUAUUAUGGGACGGAGG	Cleavage
miR1137a	TdAG-1B*, TdSEP3-5A*, TdAGL12-7A*, TdAGL17-6B*, TdSVP-6B*	0,0.5,1.5,1.5,1.5	20	UAGUACAAAGUUGAGUCAUC	Cleavage
miR1139	TdSOC1-1A-2*, TdSOC1-1A-2*	0.5, 0.5	21	GAGUAACAUACACUAGUAACA	Cleavage
miR1120	TdAGL17-2A*, TdSOC1-1A-1*	0.5,1	24	ACAUUCUUAUAUUAUGGGACGGAG	Cleavage
miR1127a	TdSTK-5B*, TdSEP1-4B-2*, TdSEP3-5A*	0.5,1.5,1.5	19	UCCUUCCGUUCGGAAUUAC	Cleavage
miR1127	TdAGL17-6B*, TdAP3-2B*	1,1	21	AACUACUCCCUCCGUCCGAUA	Cleavage
miR5174e-5p.2	TdSVP-4B*, TdSEP1-4A-1*, TdFLC-3A-2*, TdSVP-6A*	1,1,1.5,1.5	21	UACUCCCUCUGUUCCAUAAAG	Cleavage
miR1122	TdSEP1-7B-1*, TdAP3-2B*, TdSEP1-7B-1*, TdAP3-2B*, TdAGL12-2A*, TdAGL12-2A*	1,1,1,1,1.5,1.5	20	UAGAUACAUCCGUAUCUAGA	Cleavage
miR1439	TdSEP1-7B-1*, TdFLC-3B-2*, TdSVP-4B*, TdSEP1-7B-1*	1,1,1,1,1.5	21	UUUUGGAACGGAGUGAGUAUU	Cleavage
miR6219-5p	TdSVP-4B*	1	24	GAACCGGGACUAAAGGUGGGACAU	Cleavage
miR1135	TdSOC1-1A-2*	1	24	CUGCGACAAGUAAUUCCGAACGGA	Cleavage
miR5175-5p	TdSOC1-1A-2*	1	21	UUCCAAAUUACUCGUCGUGGU	Cleavage
miR859-3p	TdFLC-7A-1*	1.5	21	UGAUUUUACAAUAGAUAGAUA	Cleavage
miR5070-5p	TdAP1-2A-1*	1.5	21	UCUGACCCUUCUUAGUUCAAC	Cleavage
miR5021	TdSOC1-4B*, TdPI-1A*	1.5,1.5	20	UGAGAAGAAGAAGAAGAAAA	Cleavage
miR5658	TdSVP-4B*	1.5	21	AUGAUGAUGAUGAUGAUGAAA	Cleavage
miR5169a	TdAP3-7A*, TdAP3-7A*	1.5,1.5	21	UUUGACCAAGUUUGUAGAACA	Cleavage
miR5175a	TdSEP1-7B-1*	1.5	21	AAGAAUUUAGGAACGGAGGGA	Cleavage
miR1863	TdFLC-3A-5*	1.5	24	AGCUCUGAUACCAUGUUAGAUUUG	Cleavage
miR1511	TdFLC-3A-5*	1.5	20	AACCAGGCUCUGAUACCAUG	Cleavage
miR6191	TdAGL12-2A*	1.5	20	UAGAUUUGUCUAGAUAUGAA	Cleavage
miR6197	TdAGL17-5B-2*, TdFLC-3B-2*	1.5, 1.5	21	UCUGUUCCUAAAUGUAAGACG	Cleavage
miR7543	TdFLC-7A-1*	1.5	20	UUAAUGAUACAUGUUUGACU	Cleavage
miR1863a	TdFLC-3A-5*	1.5	24	AGCUCUGAUACCAUGUUAGAUUAG	Cleavage
miR1863b	TdFLC-7B-1*, TdFLC-7A-1*, TdFLC-3B-2*	1.5, 1.5,1.5	24	AGCUCUGAUACCAUGUUAACUGUU	Cleavage
miR6470	TdFLC-3B-2*	1.5	21	CUCUGAUAUCAUAUUAAAAAA	Cleavage
miR7807a-5p	TdAGL17-2B*, TdAGL17-2B*	1.5	21	AACUAUAUGAAAAUCUCAAUU	Cleavage
miR5302b-3p	TdAGL17-6A*	1.5	22	UUUUCAACUAUAGCAUUAUUUU	Cleavage
miR1120a	TdAGL17-2A*	1.5	24	ACAUUCUUAUAUUAUGAGACGGAG	Cleavage
miR1120b-3p	TdSEP1-4A-1*	1.5	21	UUCUUAUAUUGUGGGACAGAG	Cleavage
miR1122b-3p	TdAGL17-5B-2*	1.5	21	AGACUUAUAUGUAGGAACGGA	Translation
miR1122c-3p	TdAGL17-2A*	1.5	21	UCUAAUAUUAUGGGACGGAGG	Cleavage
miR1127b-3p	TdSOC1-6A*	1.5	21	ACAAGUAUUUCUGGACGGAGG	Cleavage
miR1130a	TdSEP1-4A-1*	1.5	23	CCUCCGUCUCGUAAUGUAAGACG	Cleavage
miR1133	TdSOC1-1A-2*	1.5	22	CAUAUACUCCCUCCGUCCGAAA	Cleavage
miR6197-5p	TdFLC-3B-2*	1.5	21	UCUGUAAACAAAUGUAGGACG	Cleavage
