# Supplementary material for: Genome-wide analysis of MADS-box transcription factor gene family in wild emmer wheat (Triticum turgidum subsp. dicoccoides)
Source: PLoS One. 2024 Mar 7;19(3):e0300159. doi: 10.1371/journal.pone.0300159 (PMC10919676; doi:10.1371/journal.pone.0300159)
Supplement: S4 Table — T. dicoccoides MADS-box gene expression data based on log2(FPKM + 1) in different tissues and developmental stages. (XLSX) [file pone.0300159.s006.xlsx]

## Sheet: expressionLog2(FPKM+1)
Table S4. T. dicoccoides MADS-box gene expression based on log2(FPKM + 1) in different tissues and developmental stages
		R1_DS_1.5cm	R1_DS_1.5cm	R2_DS_1.5cm	R2_DS_1.5cm	R1_DS_1cm	R2_DS_1cm	R1_DS_1cm	R2_DS_1cm	R1_DS_2.5cm	R2_DS_2.5cm	R1_DS_2.5cm	R2_DS_2.5cm	R1_DS_2cm	R2_DS_2cm	R3_DS_2cm	R1_DS_2cm	R2_DS_2cm	R3_DS_2cm	R1_DS_3.5cm	R2_DS_3.5cm	R1_DS_3.5cm	R2_DS_3.5cm	R1_DS_3cm	R2_DS_3cm	R1_DS_3cm	R2_DS_3cm	R1_DS_4.5cm	R2_DS_4.5cm	R1_DS_4.5cm	R2_DS_4.5cm	R1_DS_5.5cm	R2_DS_5.5cm	R1_DS_5.5cm	R2_DS_5.5cm	R1_DS_5cm	R2_DS_5cm	R1_DS_5cm	R2_DS_5cm	R1_FlagLeaf_134d	R2_FlagLeaf_134d	R3_FlagLeaf_134d	R4_FlagLeaf_134d	R5_FlagLeaf_134d	R6_FlagLeaf_134d	R1_FlagLeaf_134d	R2_FlagLeaf_134d	R3_FlagLeaf_134d	R4_FlagLeaf_134d
TRIDC2AG022240	TdAP1-2A-1	5.57505	5.61123	5.62892	5.73662	5.84953	5.84184	5.988	5.85234	6.1566	6.28035	6.04569	6.11941	5.62922	5.66121	6.09536	5.7955	5.55427	5.9121	5.37981	5.61586	5.58638	5.68792	5.16564	5.07069	5.24982	5.37693	5.63535	5.53438	5.7443	5.67023	5.66063	5.33175	5.43742	5.50085	5.58297	5.81637	5.59568	5.39457	6.20339	6.17845	6.35456	6.29823	6.26124	6.08256	6.27746	6.27642	6.27784	6.2566
TRIDC2AG037020	TdAP1-2A-2	4.31839	4.36104	4.21597	4.22372	4.298	4.28971	4.18912	4.23514	4.92468	4.92748	4.9762	4.983	4.25083	4.23607	4.19814	4.24529	4.25163	4.46025	4.58605	4.3328	4.48843	4.40958	4.30372	4.32849	4.25693	4.03717	4.54687	4.46727	4.64878	4.52501	4.45649	4.59032	4.55012	4.39616	4.53551	4.38726	4.5907	4.61091	4.17405	4.23217	4.17736	4.15169	4.16643	4.3071	4.13192	3.97922	4.21377	4.20166
TRIDC2AG041000	TdFLC-2A	0	0	0	0	0	0	0	0	1.02505	0.0653174	0	0	0	0	0	0.610865	0.145163	0	0	0	0	0	0	0	0	0	0	0	0	0	0	0	0	0	0	0	0	0	0	0	0	0	0	0	0	0	0	0
TRIDC1AG018130	TdAG-1A	1.17721	0.547732	1.222	1.51223	0.778677	1.3351	1.44018	0.771054	1.30125	0	1.2159	0.661671	1.14078	1.41551	0	0.864568	0.997435	0	1.91191	1.09181	1.54161	1.46701	0.638886	0.449227	0.550604	0.893858	1.07678	1.25995	1.16747	1.37305	1.32741	1.3038	1.54314	0.994746	1.76664	1.53574	1.28636	2.59564	0	0	0	0	0	0	0	0	0	0
TRIDC2AG045300	TdAGL12-2A	0	0.306694	0	0.0888427	0.235617	0.233192	0.0878524	0	0.735888	0.740781	0.733677	0.0883939	0	0	0.605523	0.255097	0.131593	0	0.198491	0	0	0.385549	0	0.0157883	0	0.547527	0	0	0	0	0.217611	0	0.0187445	0.399885	0.253007	0	0	0	1.21545	1.67777	1.07979	1.63659	1.29141	1.73426	1.36684	1.3549	1.36379	1.48326
TRIDC2AG047600	TdAGL17-2A	0	0	0	0.265703	0.119544	0	0.240935	0.152837	0.121578	0	0.121685	0.304742	0	0	0	0.119276	0	0	0	0.331734	0.118995	0	0	0	0.119841	0.121103	0.121142	0	0	0	0	0.200589	0	0	0.158977	0	0	0.177725	0.234341	0.163253	0.338468	0	0	0	0.108392	0	0.234764	0
TRIDC2AG060820	TdBsister-2A	0	0	0	0.26794	0	0	0	0	0	0	0	0	0	0	0	0	0	0	0	0	0.0927143	0	0	0	0.281162	0	0	0	0	0	0	0	0	0	0	0	0.490908	0.196656	0	0	0	0	0	0	0	0	0	0
TRIDC2AG073370	TdMα-2A	0	0	0	0	0	0	0	0	0	0	0	0	0	0	0	0	0	0	0	0	0	0	0	0	0	0	0	0	0	0	0	0	0	0	0	0	0	0	0	0	0	0	0	0	0	0	0	0
TRIDC2BG018570	TdMγ-2B-2	0	0	0	0	0	0	0	0	0	0	0	0	0	0	0	0	0	0	0	0	0	0	0	0	0	0	0	0	0	0	0	0	0	0	0	0	0	0	0	0	0	0	0	0	0	0	0	0
TRIDC2BG025920	TdAP1-2B-1	5.04203	4.96272	5.05941	5.02359	5.10284	5.0264	5.17362	5.10201	5.00691	5.1707	5.04545	5.12492	5.21437	4.96271	5.41039	5.12591	5.40544	5.1107	5.01935	5.26994	5.10407	5.22734	4.76127	4.86624	4.74048	4.87184	5.26604	5.16756	5.13539	5.20415	5.01411	5.30759	5.11706	5.19467	5.24774	5.12296	5.10025	5.40688	6.16113	6.2827	6.23817	6.13786	6.17402	6.13412	6.15915	6.20338	6.00461	6.08326
TRIDC2BG040760	TdAP1-2B-2	4.50661	4.3075	4.41482	4.14985	4.30167	4.37529	4.21401	4.19985	4.764	4.69948	4.70574	4.7392	4.27831	4.36178	4.2202	4.25952	4.16879	3.85288	4.35353	4.35832	4.6617	4.33676	4.25662	4.12185	4.14539	4.12647	4.62563	4.69749	4.54895	4.49182	4.54647	4.5208	4.619	4.40276	4.63008	4.70565	4.5442	4.61904	3.53643	3.55053	3.63111	3.57476	3.37905	3.27296	3.38576	3.61574	3.361	3.71395
TRIDC2BG047940	TdAP3-2B	1.02714	1.39344	1.28509	0.961806	0.891515	1.29267	0.937198	0.617254	1.91021	1.58967	1.91715	1.8168	1.0658	1.0321	0	0.993073	0.806365	1.20552	1.0177	0.853483	0.934121	0.491209	0.783338	0.987697	0.899045	0.739971	0.957226	0.904711	1.02687	0.677803	0.920097	0.870182	1.01167	0.960989	0.938252	0.59695	0.956054	1.06773	1.7712	1.53853	1.88568	1.56752	1.83421	1.87133	1.88352	1.77629	1.63526	1.90678
TRIDC2BG050100	TdAGL17-2B	0	0	0	0	0	0	0	0	0	0	0	0	0	0	0	0	0	0	0	0	0	0	0	0	0	0	0	0	0	0	0	0	0	0	0	0	0	0	0	0	0	0	0	0	0	0	0	0
TRIDC2BG064320	TdBsister-2B	0	0	0	0.305602	0	0	0	0.576075	0	0	0	0	0	0	0	0	0	0	0	0	0	0	0	0	0	0	0	0	0	0	0	0	0	0	0.254613	0	0	0	0	0	0	0	0	0	0	0	0	0
TRIDC2BG079930	TdMα-2B	0	0	0	0	0	0	0	0	0	0	0	0	0	0	0	0	0	0	0	0	0	0	0	0	0	0	0.241634	0	0	0	0	0	0	0	0	0	0	0	0	0	0	0	0	0	0	0	0	0
TRIDC1AG030270	TdSOC1-1A-2	1.64573	1.47999	1.8719	1.55373	1.66857	1.5482	1.99514	1.59643	0.882393	0.448558	0.942788	0	1.90862	1.89776	0	1.4669	1.98654	2.29223	1.22486	1.26798	1.45427	1.34896	1.81112	1.60947	1.36505	1.20724	1.6936	1.56851	1.55994	1.59676	1.50745	0.757064	1.1359	1.75515	1.22666	1.24376	1.37964	1.42942	0.828796	0.863213	0.645253	0.634955	0.652842	0	0.767355	0.997496	0.815865	0.643546
TRIDC1AG030260	TdSOC1-1A-1	2.77607	2.74458	2.64705	2.08869	3.27642	3.38703	2.9396	3.1802	2.30502	1.62751	2.31662	2.3033	3.24501	2.95038	1.30662	2.97619	2.84035	1.88023	2.56162	2.17736	2.52599	2.8752	2.06747	2.83713	2.53975	2.25307	2.23379	2.52656	2.59937	2.50317	2.6117	2.57372	2.47028	2.16059	2.25096	2.3104	2.51596	2.28217	3.78409	3.83351	3.80402	3.60347	3.86947	4.0402	3.9648	3.72601	3.82831	3.64347
TRIDC3AG017280	TdAG-3A	1.3169	0.5892	0	1.22508	1.01186	1.13451	1.39025	1.01656	0.8384	0	0.614215	0.883594	0.604034	0	0	0.386369	0.673738	0	1.66795	1.51115	1.16543	1.62394	0	0.540154	0	0	0.666653	0.714228	0.784272	0.721059	1.19292	0.95341	1.17627	0.856747	1.41773	1.28913	1.47182	1.13826	0	0	0	0	0	0	0	0	0	0
TRIDC3AG042060	TdMADS32-3A	6.42532	6.29396	6.46791	6.41444	6.87924	6.8239	6.84808	6.78577	4.67803	4.49899	4.3432	4.46982	6.65128	6.61792	6.85829	6.64501	6.62917	6.57817	5.85451	5.74632	5.77832	5.73764	5.76136	5.78723	5.64631	5.73931	5.59093	5.37519	5.61369	5.62004	5.33459	5.5011	5.39215	5.31493	5.53984	5.81268	5.54168	5.63112	1.5164	1.59794	1.86022	2.40938	1.70955	1.5015	1.83494	2.23995	1.69857	2.42367
TRIDC3AG057890	TdPI-3A	1.22858	1.46111	1.44202	1.70549	1.6654	1.5696	2.16586	2.42888	1.13079	0	0.902886	1.1712	1.11954	0.479835	1.35242	1.71151	1.19647	0	1.34696	0.885692	0.762452	1.30252	1.23548	0.679543	0.630629	1.51378	1.81761	2.03108	1.52367	1.31311	1.2891	1.80082	1.52797	1.41245	1.72221	2.05341	1.95615	1.5426	0.638336	0	0	0.576432	0.379662	0	0.7338	0	0.974401	0.847791
TRIDC3AG061280	TdFLC-3A-1	1.08914	0.783038	1.01962	1.57385	1.27876	1.62878	1.14205	1.20653	1.78016	2.56552	0.907516	1.89247	1.70074	1.6534	1.97412	1.39803	1.21757	2.28714	1.09359	0.774584	1.18312	0.587554	0.663881	1.09066	0.966753	1.57577	0.359726	0.535645	0.117433	0	1.1518	1.10282	0.973555	1.24551	1.34065	0.499682	1.09633	1.42179	0.370958	0.392332	0.498474	0.0977498	0.426752	0	0.596329	0.454491	1.21729	0.58651
TRIDC3AG061500	TdFLC-3A-5	0.673687	0	0	0	1.67568	1.69686	2.28038	1.97051	4.25318	4.34583	4.15394	4.48051	0.49422	0.934916	0	0.654809	0.500192	0	1.15566	0	0.864096	1.14225	0.269807	0	0.861786	0	0.680568	0.510314	0	0	0	0.437591	0.832599	1.4404	1.57911	0	0	1.48252	0	0	0	0	0	0	0	0	0	0
TRIDC3AG061440	TdFLC-3A-2	0.772262	0.728161	1.27977	0.972259	2.32239	1.50791	2.44279	1.78378	2.70904	1.4029	2.19243	1.38466	1.08223	1.53541	0	1.47834	0	1.58057	1.27594	1.46148	0.738766	1.44048	0	0	0	0	0	0	0	0	0.505602	0	0.5286	0	0	1.05816	1.10943	0	1.14786	0.31433	0.779525	0.970987	0	0	0	0.944771	0	0.574807
TRIDC3AG061490	TdFLC-3A-4	0.705822	0	0.912667	0	1.77876	1.39283	1.78247	1.43367	2.19221	2.03802	1.91817	1.59245	0	0.82148	0	0.820473	0.827978	0	0.626247	0	0.328509	1.10213	0	0	0	0.577295	0.82227	0.351826	0	0.313574	0.460395	0.527967	0.778729	0	0.808569	0	0	1.08434	0	0	0	0	0	0	0	0	0	0
TRIDC1AG039240	TdSTK-1A	0	0	0	0	0	0	0	0	0	0	0.181939	0	0	0	0	0	0	0	0	0	0	0	0	0	0	0	0	0.0545629	0	0	0	0	0	0	0	0.263763	0.0930807	0	0	0	0	0	0	0	0	0	0	0
TRIDC3BG014740	TdBsister-3B	0	0	0	0	0	0	0.466455	0	0	0	0	0	0	0.172086	0	0	0	0	0.296063	0	0	0	0	0.320115	0	0	0	0	0.321202	0	0	0.536476	0	0	0	0.481939	0	0	0	0	0	0	0	0	0	0	0	0
TRIDC1AG039490	TdPI-1A	3.38605	3.47512	3.1847	3.10473	3.96939	3.7527	3.69773	3.60841	2.3319	2.18044	2.65551	2.65184	2.84557	2.20367	0	2.42158	3.01067	2.81609	2.48035	3.26065	2.86654	3.29004	2.43211	2.1069	2.3608	1.81281	2.81148	3.15232	3.03042	2.84344	2.88351	2.73404	2.06765	1.50584	2.81198	2.62287	3.1401	3.18565	0.333498	0	0	0.543008	0	0	0.0656609	0	0.23794	0
TRIDC3BG022340	TdAG-3B	0.930296	0	0.885745	1.37865	0.58315	0.927327	0.756214	0.883514	0	0	0.416228	1.10688	0.558836	0	0	0	0.644055	0	0.937597	1.35203	0.997105	0	0.410012	0	0	0	0.585866	0	0.45344	0.488569	0	0	0.699736	0	0.900975	1.05754	1.28719	0.696972	0	0	0	0	0	0	0	0	0	0
TRIDC3BG047660	TdMADS32-3B	5.63663	5.71292	5.59447	5.61227	6.17986	6.04328	6.03764	6.12586	4.00979	3.83714	3.6127	3.39297	5.87139	5.7727	5.55437	5.83509	5.79236	5.85767	5.23167	5.05541	5.02974	5.24593	5.12442	5.03599	5.21191	4.97814	4.97397	4.87294	4.89965	5.2195	4.80515	4.48614	4.86833	4.81861	5.05799	5.21266	5.02457	5.01817	1.00428	0.322204	0.580393	0.412172	0.718894	0	1.30246	0.842919	0.395543	0.865565
TRIDC3BG064950	TdPI-3B	1.88547	2.39435	2.20821	2.25114	2.73957	2.17263	2.1476	2.51406	1.16703	0.777664	1.68432	2.02992	0.985903	1.93611	0	1.59787	2.54165	0	1.88896	2.51041	1.91849	1.87538	2.1851	1.4479	1.42108	2.30623	1.97697	2.27637	2.386	2.05503	1.2791	2.36201	2.00912	1.69336	2.89419	2.57551	2.44188	2.15525	0	0.402622	0.180807	0.285176	0.145467	0	0.57438	0.152946	0.517898	0.380559
TRIDC3BG069010	TdFLC-3B-1	1.1382	0.803428	0.682726	0	1.8937	1.83128	1.71515	1.78267	2.30952	2.40408	2.65039	3.14954	1.54361	1.59422	2.49142	1.43798	1.36115	0	0.298756	0.405061	1.29005	0	0.866293	1.14218	0.534283	0.683344	0.660929	0.713097	0.321653	0.559571	1.10805	0.872975	0.484249	1.74181	0.582056	0.781379	0.584364	0	0	0.591828	0.808552	0.3214	0.32822	0	0.591232	0.803197	0.812585	1.1133
TRIDC3BG069180	TdFLC-3B-2	0.570621	0	0	0	0.739267	0.636184	0.549427	0	0.379164	1.22303	0.948555	2.08843	0.784973	0	0	0	0	0	0	0	0	0	0	0	0	0	0	0	0.301605	1.00289	0	0	0	0	0.744855	0	0	0	0.318072	0	0	0	0	0	0	0	0	0
TRIDC3BG069250	TdFLC-3B-5	1.08039	0	0.318039	1.1354	0.292476	0.870565	0.609451	0.661236	3.81252	4.09268	4.13852	3.86432	0.28021	0	1.63121	0.273921	0	0	0	0.418206	0	0.714515	0.261107	0	0.663455	0	0	0	0	0.393255	0.517985	0	0	0	0.528098	0.746722	0.742451	0.411661	0	0	0	0	0	0	0	0	0	0
TRIDC4AG000390	TdSVP-4A	0.113142	0	0	0	0	0	0	0.471857	0.211585	0	0	0	0	0.418801	0	0.133598	0	0	0	0	0.2237	0	0.224303	0	0	0.224188	0	0	0	0	0.220641	0	0	0	0	0	0	0	0	0.22756	0	0	0.229968	0	0	0.228492	0	0.560646
TRIDC4AG003830	TdSEP1-4A-1	1.81851	1.77522	1.56263	1.63586	1.77534	1.23492	1.58917	1.99816	0.877718	1.13901	1.63994	1.66729	0.501784	0.818742	0	1.17476	0	0	1.58317	1.301	1.65079	1.67866	0.880814	0.634159	0.884642	0	1.53024	1.89784	1.47195	1.3642	1.19038	2.03333	1.84763	1.30906	2.06652	1.87868	2.37741	1.8735	0	0	0	0	0	0	0	0	0	0
TRIDC4AG006600	TdPI-4A	1.6082	1.46756	1.28149	1.62903	1.26887	1.37859	1.1134	1.41583	1.8509	1.87388	1.65804	1.89675	1.41147	1.55098	1.66629	1.48566	1.36642	1.71879	1.55782	1.54611	1.59938	1.70954	1.66698	1.24658	1.41256	1.47469	1.50369	1.72878	1.71569	1.61656	1.59638	1.07379	1.60535	1.32245	1.7545	1.76634	1.94389	1.62292	0.691242	0.908074	0.990367	0.928674	0.830811	0.719763	0.831229	0.998884	0.885366	0.92103
TRIDC4AG008140	TdSEP1-4A-2	4.71846	4.36709	4.62043	4.74342	4.36139	4.33902	4.24652	4.44956	4.29502	3.98232	4.20836	4.42814	4.30755	4.41699	4.84149	4.58662	4.52491	4.54577	4.35961	4.7088	4.25184	4.36075	4.23188	4.31549	4.33056	4.48634	4.4632	4.51373	4.51159	4.47656	4.45175	4.51514	4.37435	4.1226	4.65559	4.21535	4.52217	4.3924	0.547898	0.385218	0	1.14969	0.208781	1.2298	0.534475	0	0.915892	0.854713
TRIDC4AG027140	TdMIKC*-4A-1	0	0	0	0.202605	0.308671	0	0	0	0	0	0	0	0	0.314681	0	0	0.313636	0	0	0	0	0	0	0	0	0	0	0	0.305227	0	0.294227	0	0	0	0	0.245857	0	0	0.835699	0.723123	0.688639	1.12851	0.56771	0	0.425315	0.779254	0.784938	0.725294
TRIDC4AG044750	TdMβ-4A	0	0	0	0	0	0	0	0	0	0	0	0	0	0	0	0	0	0	0	0	0	0	0	0	0	0	0	0	0	0	0	0	0	0	0	0	0	0	0	0	0	0	0	0	0	0	0	0
TRIDC4AG066840	TdMα-4A	0	0	0	0	0	0	0	0	0	0	0	0	0	0	0	0	0	0	0	0	0	0	0	0	0	0	0	0	0	0	0	0	0	0	0	0	0	0	0	0	0	0	0	0	0	0	0	0
TRIDC1AG005190	TdAGL17-1A-1	0	0	0	0	0	0	0	0	0	0	0	0	0	0	0	0	0	0	0	0	0	0	0	0	0	0	0	0	0	0	0	0	0	0	0	0	0	0	0	0	0	0	0	0	0	0	0	0
TRIDC4BG004040	TdMIKC*-4B-2	0.333672	0.469989	0.414868	0.186186	0	0.432642	0	0	0.153723	0.64379	0.480534	0	0.470016	0.887039	1.12904	0.175092	0.676742	1.0942	0.241741	0.484536	0.193117	0	0.527817	0.926692	0.312103	0.31708	0.173591	0.21362	0.150424	0	0	0	0.320259	0	0	0	0	0.376839	0	0	0	0	0	0	0	0	0	0
TRIDC4BG023070	TdMIKC*-4B-1	0	0	0	0	0	0	0	0.227989	0	0	0	0	0	0	0	0.0836983	0	0	0	0	0	0	0	0	0	0	0	0	0	0	0	0	0	0	0	0	0	0	0.619763	1.05718	0.537253	0.834669	0	0.937786	0	0.345513	0.493876	0.556823
TRIDC4BG042920	TdSEP1-4B-2	2.38363	2.4399	2.36656	2.50527	2.48831	2.14015	1.86238	2.21806	1.96861	1.55964	2.46238	2.77166	0.885802	1.54935	0	1.0942	1.53602	0.775557	2.05185	1.77012	1.95611	2.06163	1.09664	1.28359	1.37537	1.71186	1.96839	2.03788	2.42672	2.3168	2.04404	2.14	1.83235	2.33702	2.30276	2.34051	1.97175	1.78658	0.508288	0.519426	0.725862	0.342161	0.518238	0	0.32725	0.371059	0.338715	0.340487
TRIDC4BG047950	TdSEP1-4B-4	0.219001	0.28004	1.07124	1.18817	0.313568	0.709928	0.506008	0.516907	0.679454	0.907486	1.49939	1.40622	0	0	0	0	0	0	0.59118	0.646548	0.357091	0	0	0	0	0	0.124962	0	0	0.835987	0	0	0.78532	0.210623	0	0	0.645401	0.990462	0	0	0	0	0	0	0	0	0	0
TRIDC4BG051550	TdSVP-4B	0.369459	0	0.249271	0	0.387517	0.220455	0	0	0	0	0.399397	0	0	0	0	0.209378	0.376926	0	0	0	0	0	0	0	0	0	0.212555	0	0	0	0	0	0	0	0	0.291497	0.211044	0	0	0	0	0.377325	0	0	0	0	0	0
TRIDC4BG058890	TdFLC-4B-3	0.630089	0.18533	0.222769	0.202862	0.184456	0.233828	0	0	1.18981	0.46107	1.49001	1.07288	0.34595	0	0	0	0	0	0	0	0	0	0.184816	0.185574	0	0	0	0.230669	0	0	0	0	0.176509	0	0.176381	0.486238	0	0.271388	0	0	0	0	0	0	0	0	0	0
TRIDC4BG058350	TdSOC1-4B	2.44685	2.07789	2.16944	1.8519	1.96107	2.15007	1.95025	1.80319	0.736111	0.681294	1.26264	0.364464	2.03809	2.02749	1.96599	2.47975	2.44107	1.46317	1.93761	1.17191	1.49329	1.5673	1.84841	1.781	1.89978	1.63203	1.76606	1.69074	1.9156	1.7084	1.78262	0.928875	1.91423	1.47421	1.33008	1.90421	2.47909	1.49718	1.64265	1.03321	0.776243	1.26892	1.52532	0.991288	1.29724	1.57027	1.13117	1.34921
TRIDC5AG000400	TdAGL17-5A-2	0	0	0	0	0	0	0	0	0	0	0	0	0	0	0	0	0	0	0	0	0	0	0	0	0	0	0	0	0	0	0	0	0	0	0	0	0	0	0	0	0	0	0	0	0	0	0	0
TRIDC5AG020230	TdSTK-5A	0.307577	0.160121	0.361531	0	0.129525	0	0	0	0	0	0	0	0	0.109909	0	0.258616	0.30475	0	0	0.290425	0.432045	0.439248	0	0	0	0.199787	0	0.523835	0.214254	0.48391	0.208336	0	0.37861	0	0.515701	0	0	0	0	0	0	0	0	0	0	0	0	0
TRIDC5AG043000	TdSEP3-5A	2.77665	2.98899	2.66561	2.72725	3.08031	3.16579	2.96113	2.98559	3.18389	3.15509	3.07309	3.11148	2.23737	1.94969	2.71759	1.79748	1.84934	0	2.59296	2.29843	2.58107	1.73838	1.78699	1.86971	1.30835	1.47208	2.90524	2.88003	2.56229	2.53623	2.01106	2.16898	2.48835	2.52813	2.66823	3.4518	2.95046	2.68928	0	0	0	0	0	0	0	0	0	0
TRIDC5AG057030	TdAP1-5A	5.95242	6.02184	6.08336	6.06787	6.21769	6.31685	6.27735	6.32481	6.59194	6.54854	6.59073	6.59281	6.17679	6.11927	6.08804	6.05716	6.04086	5.73755	6.09105	6.01204	5.83562	6.11096	5.83637	5.79834	5.66651	5.77311	6.31794	6.12022	6.08263	6.0378	5.93687	5.78262	6.01247	5.92781	6.1552	6.27066	6.00849	6.18993	6.51172	6.47523	6.38323	6.49069	6.37337	6.63706	6.47194	6.44693	6.44276	6.43501
TRIDC5AG057020	TdSEP1-5A	3.22114	2.97192	3.30726	3.14319	3.673	3.36654	3.56898	3.54213	2.73824	2.92728	2.57606	2.5832	3.59994	3.7949	3.94925	3.46719	3.6431	3.70664	3.39761	3.28847	3.08339	3.37835	3.56205	3.37154	3.35217	3.39821	3.28447	3.49109	3.13298	3.25929	3.33347	3.55774	3.42504	3.50417	3.40019	3.1539	3.24046	3.4685	1.02694	1.01744	0.835437	0.726866	0.966012	0	0.763199	0.734661	0.933647	0.839457
TRIDC5AG073470	TdSOC1-5A	2.55956	2.4002	2.3642	2.2713	2.07507	1.91493	2.18812	2.04295	1.90596	1.98812	1.39338	1.79466	2.60904	2.15306	2.61301	2.31283	2.2992	1.774	2.69307	2.66734	2.88736	2.70899	2.34076	2.06914	2.28804	2.56899	2.32397	2.31092	2.93973	2.94044	2.20794	1.86665	2.37059	2.09261	2.59147	2.43342	2.30201	2.74124	2.0153	1.8415	2.03758	2.16591	2.12275	2.56276	2.0638	2.1227	2.13424	2.10433
TRIDC5AG073970	TdFLC-5A	0	0	0	0	0	0	0	0	1.11457	0	1.20377	0.627613	0	0	0	0	0	0	0	0	0	0	0	0.175035	0	0	0	0	0	0	0	0	0.17827	0	0	0	0	0	0	0	0	0	0	0	0	0	0	0
TRIDC5BG000070	TdAGL17-5B-2	0	0	0	0	0	0	0	0	0	0	0	0	0	0	0	0	0	0	0	0	0	0	0	0	0	0	0	0	0	0	0	0	0	0	0	0	0	0	0	0	0	0	0	0	0	0	0	0
TRIDC5BG018390	TdSTK-5B	0.938519	0.757126	0.979221	0.99834	0.927528	1.2728	0.891085	1.47426	1.78318	0	1.39258	1.7064	0.87753	0	0	1.22427	0.914516	0	0.72214	0.919726	0.249945	0.236908	0	0	0.688498	0.461722	0.164608	0.767554	0.448724	0	0.43303	0.904345	0.563922	1.19273	0.641471	0.450308	0	0.646585	0	0	0	0	0	0	0	0	0	0
TRIDC5BG046860	TdSEP3-5B	3.0299	3.03426	2.36651	2.86535	2.97289	3.20931	3.08755	2.8768	2.53382	3.42703	2.97164	2.70504	1.95914	1.88609	2.03911	1.37889	1.64733	1.92009	2.45245	1.98584	2.30723	2.56679	1.13535	0.854179	1.02569	1.96918	2.61338	2.19546	2.78422	2.92313	2.1802	2.07549	2.49001	1.7139	2.96661	2.65601	2.85366	2.29259	0	0	0	0	0	0	0	0	0	0
TRIDC5BG061170	TdAP1-5B	6.13447	6.05858	6.18599	6.12747	6.35196	6.36399	6.2112	6.22842	6.84749	6.90491	6.96732	6.82073	6.08366	6.05722	6.30039	6.2395	6.07341	6.00721	6.08132	6.32279	6.22429	6.03949	6.03825	5.87434	6.17572	5.96583	6.3287	6.16323	6.39257	6.17059	6.03102	6.00815	6.04067	6.07255	6.21044	6.29819	6.35962	6.27653	6.3442	6.26916	6.28306	6.2125	6.21172	6.05639	6.14459	6.22302	6.2061	6.15322
TRIDC5BG061180	TdSEP1-5B	3.14054	3.12142	3.45432	3.12343	3.24674	3.45833	3.22827	3.44452	2.82563	2.60515	3.2029	3.16048	3.96608	3.64727	3.60095	3.76005	3.53053	4.08661	3.40374	3.70166	3.47468	3.33738	3.33244	3.33043	3.46072	3.53902	3.09442	2.96687	3.27693	3.0821	3.25617	3.24078	3.36633	3.48531	2.90108	3.34763	3.32454	3.47167	0.752125	1.12345	0.706894	1.57685	0.577342	1.68278	1.17394	0.402607	0.720676	0
TRIDC6AG001250	TdSOC1-6A	1.26311	1.45013	0.562552	0.963847	1.05877	0.960438	1.35509	1.5638	1.15832	0.852463	0.102544	0.517441	0.772393	1.00222	0	0.669338	0.892571	1.19379	0.560409	0	0.827069	0.921732	0	0.554185	0	0	0.836855	0.293507	1.01216	1.15205	0.694593	0.952217	0.69574	0.316572	0.843212	0	0.213436	0.30644	0.190569	0.20531	0	0.0980444	0	0.791477	0.404317	0	0.207084	0.205527
TRIDC6AG017660	TdAP3-6A	0	0	0	0	0	0	0	0	0	0	0.504266	0	0	0	0	0	0	0	0	0	0	0	0	0	0	0	0	0	0	0	0	0	0	0	0	0	0	0	0	0	0	0	0	0	0	0	0	0
TRIDC6AG022250	TdBsister-6A	0	0	0	0	0	0	0	0	0	0	0	0	0	0	0	0	0	0	0	0	0	0	0	0	0	0	0	0	0	0	0	0	0	0	0	0	0	0	0	0	0	0	0	0	0	0	0	0
TRIDC6AG039910	TdAGL6-6A	3.81417	3.59095	3.73286	3.47993	4.15097	4.22993	4.19159	4.32264	3.45295	3.37039	3.16554	2.94054	3.18413	2.84679	2.45211	2.9761	3.20127	3.81281	4.00555	3.74868	3.91238	3.94852	2.8805	2.509	2.86668	2.70713	4.02298	4.14085	3.88365	3.98111	4.03588	3.77654	3.70332	3.25606	3.76179	4.01187	4.27472	3.79527	0	0	0	0	0	0	0	0	0	0
TRIDC6AG044570	TdAGL17-6A	1.13076	1.00174	1.48508	1.13855	0.8439	0.589262	0.55837	0.492062	2.12399	2.13055	2.07391	2.25074	0.703129	0.657358	0	0.722344	0.631952	1.21137	2.97343	2.9271	2.90398	2.95413	1.65331	1.49744	1.45346	1.61985	2.79878	2.5997	2.61272	2.80611	2.31999	2.28917	2.27419	2.15403	2.40813	2.31979	2.56262	2.79374	0.207029	0.471127	0.403649	0.785203	0.661164	0.781414	0.945487	0.952999	0.790471	0.542834
TRIDC6AG047180	TdSVP-6A	1.08981	0.83732	0.699834	0.96077	1.5985	1.29543	0.97179	1.4929	1.3296	0.86307	0.536183	0.827463	0.997369	0.947471	1.19516	0.898906	0.835795	0	0.679316	0.424385	0.598095	0.532009	0	0.198985	0.427565	0.385661	0.633097	1.03329	1.03647	1.30188	1.18725	1.17613	1.00855	1.03473	0.825935	0.624047	0.518024	0.672795	2.98135	2.95592	2.90363	2.92696	3.03274	3.52777	3.11035	2.98435	3.01419	3.17859
TRIDC6AG053880	TdMγ-6A-1	0	0	0	0	0	0	0	0	0	0	0	0	0	0	0	0	0	0	0	0	0	0	0	0	0	0	0	0	0	0	0	0	0	0	0	0	0	0	0	0	0	0	0	0	0	0	0	0
TRIDC6BG002730	TdMγ-6B-2	0	0	0	0	0	0	0	0	0	0	0	0	0	0	0	0	0	0	0	0	0	0	0	0	0	0	0	0	0	0	0	0	0	0	0	0	0	0	0	0	0	0	0	0	0	0	0	0
TRIDC6BG003250	TdMγ-6B-3	0	0	0	0	0	0	0	0	0	0	0	0	0	0	0	0	0	0	0	0	0	0	0	0	0	0	0	0	0	0	0	0	0	0	0	0	0	0	0	0	0	0	0	0	0	0	0	0
TRIDC6BG028070	TdBsister-6B	0	0	0	0	0	0	0	0	0	0	0	0	0	0	0	0	0	0	0	0	0	0	0	0	0	0	0	0	0	0	0	0	0	0	0	0	0	0	0	0	0	0	0	0	0	0	0	0
TRIDC6BG046780	TdAGL6-6B	3.12168	2.76389	2.77608	2.70688	3.35984	3.16276	3.35774	3.4297	3.33101	3.22222	3.18852	2.77094	2.18996	1.97755	2.63171	2.04905	1.74762	0	3.28063	3.37827	3.19642	3.39378	2.01232	2.01302	2.1356	2.09593	3.28451	3.39831	3.3137	2.8481	3.17097	2.85427	3.12349	3.4894	3.39683	3.45054	3.40828	3.28168	0	0	0	0	0	0	0	0	0	0
TRIDC1BG022160	TdAG-1B	1.18222	1.93335	1.57065	1.84013	2.17832	1.80689	1.82978	1.95883	1.91493	1.94183	1.72734	0.775176	1.29603	1.26672	0	0.944747	1.45933	0	2.60227	1.99405	2.5795	2.26549	1.22997	0.946166	1.35524	0.896464	1.07118	1.26071	2.05009	1.92436	2.06555	2.08449	1.78411	2.2023	1.92499	2.25423	2.12293	1.74001	0	0	0	0	0	0	0	0	0	0
TRIDC6BG052230	TdAGL17-6B	0.296991	0.162123	0.373941	0.48954	0.246319	0.167135	0.205432	0.42578	0.947842	0.655452	0.864277	0.463501	0.128852	0.106181	0	0	0.258161	0.463109	1.24544	1.15141	1.41219	1.35066	0.639926	0.471425	0.804101	0.44095	0.940225	1.22626	1.01681	0.616298	0.833964	0.580952	0.599012	0.602275	1.07294	0.745356	0.86413	1.31299	0.785645	0.902592	1.21988	1.31583	1.19188	0.534056	1.14962	0.845805	1.20417	1.01627
TRIDC6BG054970	TdSVP-6B	1.95869	1.22979	1.324	0.933924	1.95405	1.93014	1.94803	1.86562	1.40317	1.73429	1.47193	1.34401	1.35219	1.1898	1.7516	1.07507	0.839505	0	0.46489	0.920681	0.851722	0.702584	0.577649	0.774825	0.58189	0.620626	1.21848	1.24013	1.16037	1.56647	0.450351	1.23888	1.0517	0.634794	1.01801	1.41847	1.41732	1.17981	3.74097	3.41335	3.63237	3.52256	3.53899	3.74369	3.43578	3.49971	3.42784	3.51396
TRIDC6BG062740	TdMγ-6B-1	0	0	0	0	0	0	0	0	0	0	0	0	0	0	0	0	0	0	0	0	0	0	0	0	0	0	0	0	0	0	0	0	0	0	0	0	0	0	0	0	0	0	0	0	0	0	0	0
TRIDC7AG003580	TdMα-7A-1	0	0	0	0	0	0	0	0	0	0	0	0	0	0	0	0	0	0	0	0	0	0	0	0	0	0	0	0	0	0	0	0	0	0	0	0	0	0	0	0	0	0	0	0	0	0	0	0
TRIDC7AG003620	TdMα-7A-2	0	0	0	0	0	0	0	0	0	0	0	0	0	0	0	0	0	0	0	0	0	0	0	0	0	0	0	0	0	0	0	0	0	0	0	0	0	0	0	0	0	0	0	0	0	0	0	0
TRIDC7AG013070	TdAGL17-7A-2	0	0	0	0	0	0	0	0	0	0	0	0	0	0	0	0	0	0	0	0	0	0	0	0	0	0	0	0	0	0	0	0	0	0	0	0	0	0	0	0	0	0	0	0	0	0	0	0
TRIDC7AG014310	TdSEP1-7A-1	3.31146	3.19985	3.15702	3.31801	3.41645	3.33059	3.57241	3.4158	2.83094	2.9839	2.60715	2.5723	3.3036	3.34927	3.15837	3.25487	3.27679	3.38299	3.91104	3.65411	3.63135	4.02271	3.30827	3.25803	3.40187	3.08467	3.509	3.23401	3.4563	3.42259	3.48186	3.60371	3.61398	3.72455	3.56933	3.62764	3.69181	3.68958	0.4741	0.179794	0.54354	0.547055	0.392922	0	0.37453	0.178863	0.447548	0.173944
TRIDC7AG017250	TdMα-7A-4	0	0	0	0	0	0	0	0	0	0	0	0	0	0	0	0	0	0	0	0	0	0	0	0	0	0	0	0	0	0	0	0	0	0	0	0	0	0	0	0	0	0	0	0	0	0	0	0
TRIDC7AG017190	TdMα-7A-3	0	0	0	0	0	0	0	0	0	0	0	0	0	0	0	0	0	0	0	0	0	0	0	0	0	0	0	0	0	0	0	0	0	0	0	0	0	0	0	0	0	0	0	0	0	0	0	0
TRIDC7AG021780	TdSVP-7A	0	0	0.512739	0	0.422189	0	0	1.25621	0	0	0.945014	1.31037	1.34068	0.790268	0	1.03514	1.27446	0	0	0	0	0	0.582617	0	0	0	0	0	0	0	0.901828	0	0	0	0	0.635281	0	0	3.82114	3.86128	3.78044	3.89202	3.32098	4.17497	4.08904	3.94928	3.94521	3.90395
TRIDC7AG033890	TdFLC-7A-1	1.80139	1.38188	1.37361	1.33937	1.48053	1.25845	1.83106	1.40336	0.249062	0	0.249271	0	1.67372	1.25801	0	1.85384	1.27225	2.42541	1.56071	1.06765	1.29832	0.873262	1.29735	1.38517	1.72685	1.83291	0.968296	0.337549	0.908688	0.459751	1.16936	0.970163	1.3179	0.713112	1.40245	1.3723	1.29956	1.86002	0.863711	1.32023	1.0916	1.11461	0.927208	0	0.942295	0.932139	1.42759	1.75795
TRIDC7AG033800	TdSEP3-7A	3.58583	3.38622	3.31469	3.69366	4.0858	3.95738	4.05221	3.90726	2.985	2.87219	2.98996	2.88442	2.66539	2.67891	2.87366	2.59329	2.6496	2.99576	3.64717	3.80458	3.5135	3.71958	2.53631	2.60917	2.43098	2.25179	4.02025	4.03438	4.08599	4.05136	3.56302	3.29334	3.78904	3.70296	4.0082	4.0745	4.18403	3.90263	0	0	0	0	0	0	0	0	0	0
TRIDC7AG044750	TdAGL12-7A	0.426768	0	0	0	0	0	0	0	0	0	0	0	0	0.642234	0	0	0	0	0	0	0	0	0	0	0	0	0	0	0	0	0	0	0	0	0	0.415881	0	0	0.948544	1.11677	0.939238	0	0.961495	2.21079	0.823226	0	0.559603	0.85021
TRIDC7AG053470	TdAP3-7A	3.39183	3.17926	3.50609	3.27455	3.33503	3.56444	3.67468	3.59322	2.53203	2.56422	1.65989	2.95909	2.73316	2.65034	2.47986	2.55635	2.66816	2.94692	3.85612	3.4874	3.26681	3.23968	2.49432	2.37357	2.78249	2.50049	4.02094	3.4824	3.77262	3.81222	3.46972	3.22678	3.52146	3.44334	3.55617	3.63261	3.60169	3.59625	0	0	0	0	0	0	0	0	0	0
TRIDC7AG055550	TdMγ-7A	0	0	0	0	0	0	0	0	0	0	0	0	0	0	0	0	0	0	0	0	0	0	0	0	0	0	0	0	0	0	0	0	0	0	0	0	0	0	0	0	0	0	0	0	0	0	0	0
TRIDC7BG003150	TdSEP1-7B-1	3.09458	2.80545	2.86509	2.95088	2.9699	2.78481	2.93195	2.88895	3.22944	3.02104	3.00391	2.94442	2.75489	3.03282	2.4885	2.58621	2.74569	2.536	2.6587	2.79398	2.92274	2.76088	2.27717	2.6624	2.49125	2.64699	2.56067	2.58063	2.68445	2.96182	2.52925	2.7503	2.56439	2.66703	2.8554	2.94974	3.02489	2.79689	0.464263	0	0	0.310011	0	0.628907	0	0.532079	0	0
TRIDC7BG003190	TdSEP1-7B-2	1.54595	1.70328	1.77035	1.46718	1.05933	0.897542	1.37749	1.18865	2.55943	2.36992	2.50536	2.82561	0.832265	1.6335	0.619907	1.21528	1.11356	1.54715	1.03258	0.939717	1.40757	1.32493	1.38716	0.967342	1.17791	1.08012	1.37429	1.76599	1.43139	1.81324	0.959861	1.35568	1.19124	1.48858	1.51067	1.64959	1.19361	1.45116	0	0	0	0.0827032	0	0	0	0	0	0.081214
TRIDC7BG003240	TdFLC-7B-2	3.73646	4.06065	4.17068	3.97474	3.80916	3.73333	3.95708	3.86995	3.12836	3.3702	2.9416	2.81831	3.8925	3.89087	4.02577	3.7202	3.70168	4.51897	4.11327	4.14703	4.17249	4.26379	3.63841	3.54655	3.30003	3.40822	3.41655	3.81449	3.47862	3.71762	3.77962	3.68906	3.55405	3.9607	4.17778	4.06418	4.05069	4.30949	0	0	0	0	0.256265	0	0	0	0	0
TRIDC7BG012000	TdSVP-7B	0	0	0	0	0.214424	0	0.698652	0.486875	0.552477	0.845634	0.964616	0.887522	1.19336	0.557229	1.31944	0.758832	1.0268	1.21282	0	0.310059	0	0	0	0	0.206994	0.428105	0.820973	0	0	0	0.476373	0.317233	0.229381	0.619985	0	0	0	0	3.36656	3.26209	3.4494	3.52071	3.45512	3.30154	3.00909	3.27371	3.5001	3.08037
TRIDC7BG025080	TdSEP3-7B	3.03764	3.16453	3.14246	3.31559	3.52748	3.49533	3.73521	3.6703	2.37777	2.39878	2.67443	2.76218	2.50824	2.36678	2.30144	2.56077	1.96194	2.79451	3.10143	3.39344	3.29033	3.42056	1.81683	2.08897	1.67378	1.84807	3.37021	3.44234	3.92759	3.39095	3.01816	2.62346	3.12997	3.37102	3.74714	3.5375	3.8366	3.40106	0	0.200527	0	0.375238	0.189906	0	0.200296	0	0	0
TRIDC7BG025200	TdFLC-7B-1	0.930629	0.44823	0.412017	0	0.624402	0.281715	0.624085	0.529089	0.462617	0	0.235217	0.512733	1.1874	0.863813	1.45808	0.947056	1.55345	0	0.451994	0.591552	0.618415	1.0873	1.38047	1.59682	1.54125	1.92071	0.547692	0	0	0	0.452697	1.38253	0.433698	0.968537	0	0	0.407797	0	0.605704	1.07143	1.80699	1.82638	0.628596	1.83304	1.29751	0.943755	1.32052	1.49895
TRIDC1BG035770	TdSOC1-1B-1	0.536917	0.922692	1.52734	0.90066	1.34664	1.38047	1.33138	1.07131	0.542505	1.38509	1.12097	0.492669	0	0.99311	1.84691	1.16659	0.899185	1.80695	0.368357	0.605111	0.780151	0.809728	0.60823	0.66575	0.780711	0.375935	0.962059	1.01828	1.03335	0.275172	0.9019	1.34088	1.11303	1.18283	1.02918	0.955916	0.483559	0.881837	1.28196	1.89475	1.94391	2.14575	1.22467	1.61247	1.43476	1.76662	1.25407	1.30516
TRIDC1BG035790	TdSOC1-1B-2	0	0	0	0	1.62426	0.313337	0	0.577072	0	0	0	0	0	0.24175	1.08314	0	0.305385	0	0.457801	0	0	1.11023	0	0.0844862	0	1.03955	0	0	0.555407	0	0	0	0	0	0	0	0	0	0	0	0	0	0	0	0	0	0	0
TRIDC7BG036190	TdAGL12-7B	0.160544	0	0	0	0	0	0	0	0.308795	0	0	0	0	0	0	0	0	0	0	0.205597	0	0	0	0	0	0	0	0	0	0.220897	0	0	0	0	0	0	0	0	0.554155	0.54998	0.854451	0.163885	0.592401	1.3814	0.14708	0.870778	0	0.442034
TRIDC7BG046180	TdAP3-7B	2.80723	2.83191	3.08211	2.92162	2.9804	2.49204	3.08489	3.16013	2.01697	1.82942	2.78228	1.9089	1.72289	2.46507	0	1.60484	2.03503	0	2.60441	3.10639	3.00732	3.19929	2.03603	1.78118	1.2212	2.31685	3.41405	3.01753	3.02896	2.94321	2.29101	2.03377	2.44961	1.90748	3.69183	3.88101	3.24798	2.63859	0	0	0	0	0	0	0	0	0	0
TRIDC7BG047950	TdMγ-7B	0	0	0	0	0	0	0	0	0	0	0	0	0	0	0	0	0	0	0	0	0	0	0	0	0	0	0	0	0	0	0	0	0	0	0	0	0	0	0	0	0	0	0	0	0	0	0	0
TRIDC1BG044620	TdSTK-1B	0	0	0	0	0	0.128244	0	0	0	0	0	0.574807	0	0	0	0	0	0	0	0	0	0	0	0	0	0	0	0	0	0	0	0	0	0	0	0	0	0	0	0	0	0	0	0	0	0	0	0
TRIDC1BG044940	TdPI-1B	2.85546	2.29854	2.74548	2.7546	3.53217	3.426	3.30751	3.0015	0.942551	0.974771	1.96625	1.71945	2.44415	1.76609	2.20928	2.08894	1.89583	3.04654	2.1446	1.57079	2.53138	2.01406	1.22289	1.5959	1.51686	1.64402	2.60233	1.84718	2.48592	1.98881	1.92096	2.00058	1.46671	1.95877	2.39565	2.11428	1.94804	2.66032	0.617415	0	0.437487	0.920078	1.41823	0.502108	1.36937	0.631159	1.35295	0.657057
TRIDC1AG046230	TdMα-1A	0	0	0	0	0	0	0	0	0	0	0	0	0	0	0	0	0	0	0	0	0	0	0	0	0	0	0	0	0	0	0.152164	0	0	0	0	0	0	0	0	0	0	0	0	0	0	0	0	0
TRIDC1BG007240	TdAGL17-1B-1	0	0	0	0	0	0	0	0	0	0	0	0	0	0	0	0	0	0	0	0	0	0	0	0	0	0	0	0	0	0	0	0	0	0	0	0	0	0	0	0	0	0	0	0	0	0	0	0
TRIDC1BG007250	TdAGL17-1B-2	0	0	0	0	0	0	0	0	0	0	0	0	0	0	0	0	0	0	0	0	0	0	0	0	0	0	0	0	0	0	0	0	0	0	0	0	0	0	0	0	0	0	0	0	0	0	0	0
TRIDC2BG018560	TdMγ-2B-1	0	0	0	0	0	0	0	0	0	0	0	0	0	0	0	0	0	0	0	0	0	0	0	0	0	0	0	0	0	0	0	0	0	0	0	0	0	0	0	0	0	0	0	0	0	0	0	0
TRIDC3AG061470	TdFLC-3A-3	0	0	0	0	0	0	0	0	0	0	0	0	0	0	0	0	0	0	0	0	0	0	0	0	0	0	0	0	0	0	0	0	0	0	0	0	0	0	0	0	0	0	0	0	0	0	0	0
TRIDC3BG087210	TdMα-3B	0	0	0	0	0	0	0	0	0	0	0	0	0	0	0	0	0	0	0	0	0	0	0	0	0	0	0	0	0	0	0	0	0	0	0	0	0	0	0	0	0	0	0	0	0	0	0	0
TRIDC5AG000390	TdAGL17-5A-1	0	0	0	0	0	0	0	0	0	0	0	0	0	0	0	0	0	0	0	0	0	0	0	0	0	0	0	0	0	0	0	0	0	0	0	0	0	0	0	0	0	0	0	0	0	0	0	0
TRIDC5BG000060	TdAGL17-5B-1	0	0	0	0	0	0	0	0	0	0	0	0	0	0	0	0	0	0	0	0	0	0	0	0	0	0	0	0	0	0	0	0	0	0	0	0	0	0	0	0	0	0	0	0	0	0	0	0
TRIDC5BG071210	TdMα-5B	0	0	0	0	0	0	0	0	0	0	0	0	0	0	0	0	0	0	0	0	0	0	0	0	0	0	0	0	0	0	0	0	0	0	0	0	0	0	0	0	0	0	0	0	0	0	0	0
TRIDC6AG050700	TdMα-6A	0	0	0	0	0	0	0	0	0	0	0	0	0	0	0	0	0	0	0	0	0	0	0	0	0	0	0	0	0	0	0	0	0	0	0	0	0	0	0	0	0	0	0	0	0	0	0	0
TRIDC6BG059300	TdMα-6B	0	0	0	0	0	0	0	0	0	0	0	0	0	0	0	0	0	0	0	0	0	0	0	0	0	0	0	0	0	0	0	0	0	0	0	0	0	0	0	0	0	0	0	0	0	0	0	0
TRIDC7AG013080	TdAGL17-7A-1	0	0	0	0	0	0	0	0	0	0	0	0	0	0	0	0	0	0	0	0	0	0	0	0	0	0	0	0	0	0	0	0	0	0	0	0	0	0	0	0	0	0	0	0	0	0	0	0
TRIDC7AG077460	TdMα-7A-5	0	0	0	0	0	0	0	0	0	0	0	0	0	0	0	0	0	0	0	0	0	0	0	0	0	0	0	0	0	0	0	0	0	0	0	0	0	0	0	0	0	0	0	0	0	0	0	0
TRIDC7BG001290	TdAGL17-7B	0	0	0	0	0	0	0	0	0	0	0	0	0	0	0	0	0	0	0	0	0	0	0	0	0	0	0	0	0	0	0	0	0	0	0	0	0	0	0	0	0	0	0	0	0	0	0	0
TRIDC7BG006340	TdMα-7B-3	0	0	0	0	0	0	0	0	0	0	0	0	0	0	0	0	0	0	0	0	0	0	0	0	0	0	0	0	0	0	0	0	0	0	0	0	0	0	0	0	0	0	0	0	0	0	0	0
TRIDC7BG053850	TdMα-7B-4	0	0	0	0	0	0	0	0	0	0	0	0	0	0	0	0	0	0	0	0	0	0	0	0	0	0	0	0	0	0	0	0	0	0	0	0	0	0	0	0	0	0	0	0	0	0	0	0
[truncated: 122 more columns]

## Sheet: Modules
	Group	module	Root	Leaf	FlagLeaf	spike	Glume	Lemma	Flower	Grain		module	Root	Leaf	FlagLeaf	spike	Glume	Lemma	Flower	Grain	Expression_pattern
TdSTK-1A	AG/STK	1	0	0	0	0.0164818	0	0.0234597	3.10364	3.39363		1	0.00239675	0	0	0.143585	0	0.146373	2.4173	3.12807	Reproductive
TdSTK-5A	AG/STK	1	0	0	0	0.141493	0	0.0402017	2.94601	3.32752		2	0.0256952	0.105121	0.182231	0.28985	0.0511963	0.0120345	1.33329	0.139147	No_or_low
TdSTK-5B	AG/STK	1	0.0143805	0	0	0.684004	0	0.814576	1.4576	2.24881		3	0.234931	0.24465	0.734041	1.00124	1.90459	1.28792	0.588791	0.157801	Reproductive
TdSTK-1B	AG/STK	1	0	0	0	0.0195292	0	0	2.8149	3.46894		4	0.481152	1.33846	1.53603	1.70406	2.03336	2.36324	2.44803	1.28632	Ubiquitous
TdBsister-6A	Bsister	1	0	0	0	0	0	0	2.02567	3.28076		5	0	0.03297	0	1.03866	0.301678	1.42932	6.0362	3.46413	Reproductive
TdBsister-6B	Bsister	1	0	0	0	0	0	0	2.15599	3.04874		6	0.520288	0.0104235	0.017563	2.99456	0.0460498	5.13494	7.13808	5.74221	Reproductive
TdBsister-2B	Bsister	2	0	0	0	0.0315636	0	0	1.17536	0.553974		7	3.42384	0.478679	0.530081	0.668435	2.08986	2.26999	0.227124	0.261115	Ubiquitous
TdFLC-3B-2	FLC	2	0.136359	0.0885662	0.0289156	0.269648	0.135493	0	2.24014	0.0396464		8	1.50527	4.48851	3.59697	0.300438	0.911038	0.423427	1.09689	0.191471	Ubiquitous
TdMIKC-4A-1	MIKC*	2	0.0281245	0.283824	0.67818	0.0493185	0.062115	0	1.20431	0.259762		9	2.98856	3.65163	2.26594	0.901719	0.0102069	1.14965	3.94001	3.0671	Ubiquitous
TdMIKC-4B-2	MIKC*	2	0.0153834	0	0	0.286333	0	0	1.22719	0.027319		10	0	3.0413	6.26885	5.77855	5.96923	5.47647	4.77038	2.30383	Ubiquitous
TdMIKC-4B-1	MIKC*	2	0	0.36346	0.568522	0.00788299	0.160766	0	0.994148	0.0669815		11	2.1857	0.264712	0.182794	0.174696	0.148101	0.242708	0.339965	0.271385	No_or_low
TdMb-4A	M-type	2	0	0	0	0	0	0	1.56573	0.0263441		12	0.0173621	0	0	0.0367141	0.00972521	0.0243474	0.0481754	0.205907	No_or_low
TdSEP1-4A-1	SEP	2	0	0	0	1.3842	0	0.0842412	0.926186	0		13	0.143544	0.213763	1.37685	4.04825	3.9054	3.60958	1.31785	0.617073	Reproductive
TdAGL12-2A	AGL12	3	0.624746	0.504905	1.40565	0.16525	2.88674	2.27454	0.985183	0.0857977		14	0.685944	0.161817	0.26676	2.66595	0.83103	4.68431	6.08913	1.75247	Reproductive
TdFLC-3A-5	FLC	3	0	0.395294	0	1.06972	1.35972	0.248952	0.275562	0.125935		15	0.927023	2.60003	0.603442	0.695194	0.315089	0.463015	0.652315	0.763038	Ubiquitous
TdSEP1-7B-2	SEP	3	0	0.00448871	0.0149016	1.45594	1.64402	0.528674	0.572515	0.0781414
TdSOC1-1A-2	SOC1	3	0.512052	0.254008	0.687234	1.3929	1.86347	1.73518	0.699924	0.473813
TdSOC1-1B-1	SOC1	3	0.0378552	0.0645533	1.56242	0.922383	1.769	1.65224	0.410772	0.0253183
TdMADS60	AP3	4	0.648194	1.80712	1.76693	1.01769	2.60204	2.43979	1.30055	0.419845
TdFLC-3A-2	FLC	4	0	0.718355	0.502998	0.872255	1.10367	1.5654	3.05185	1.48546
TdPI-4A	PI	4	1.2625	0.493079	0.88209	1.55666	1.79466	2.04717	1.71023	0.902594
TdSEP1-4B-2	SEP	4	0	0.0307263	0.421855	1.9409	0.233034	2.9469	2.82596	0.944508
TdSOC1-1A-1	SOC1	4	1.16196	2.70971	3.79184	2.51669	3.60251	3.44375	3.38417	1.59822
TdSOC1-4B	SOC1	4	0.0587948	1.70828	1.27346	1.70708	2.49175	1.89231	2.3348	1.83515
TdSOC1-5A	SOC1	4	0.236618	1.90194	2.11303	2.31715	2.40583	2.20733	2.52867	1.81845
TdAG-1A	AG/STK	5	0	0	0	1.13012	0.230763	1.29745	5.80716	4.2798
TdAG-3A	AG/STK	5	0	0.0171887	0	0.833919	0.141537	1.19297	6.14	2.17763
TdAG-3B	AG/STK	5	0	0.114691	0	0.514916	0	1.61845	5.83805	2.49765
TdAG-1B	AG/STK	5	0	0	0	1.67569	0.834414	1.60841	6.35959	4.90145
TdAGL6-6A	AGL6	6	0	0	0	3.61057	0	7.17597	6.67537	4.60977
TdSEP3-5A	SEP	6	0	0	0	2.51103	0	4.07867	6.84442	5.74002
TdSEP3-5B	SEP	6	0	0	0	2.39839	0	3.90462	6.7043	5.75311
TdSEP3-7A	SEP	6	2.36794	0.0269567	0	3.4419	0.115341	5.41294	7.91257	6.32078
TdSEP3-7B	SEP	6	0.233501	0.025161	0.0878152	3.01093	0.114908	5.10251	7.55377	6.28736
TdAGL12-7A	AGL12	7	4.32753	0.573824	0.923233	0.0353001	2.18209	2.8389	0.0130792	0
TdAGL12-7B	AGL12	7	3.36308	1.10509	0.53382	0.0248843	1.70693	1.37098	0.0974848	0.0375286
TdAGL17-6A	AGL17	7	3.60876	0.0117351	0.663271	1.84328	3.53434	2.73773	0.459142	0.0399612
TdFLC-3B-5	FLC	7	2.39599	0.224061	0	0.770276	0.936067	2.13235	0.338791	0.96697
TdSVP-7A	SVP	8	2.16812	5.18448	3.87576	0.264628	1.43452	0.548669	0.90828	0.365917
TdSVP-7B	SVP	8	0.842414	3.79255	3.31818	0.336249	0.387554	0.298185	1.28551	0.0170254
TdSOC1-6A	SOC1	9	3.39331	2.69433	0.191121	0.694691	0	0.594863	3.30625	3.2222
TdSVP-6A	SVP	9	2.80017	3.95574	3.04033	0.834742	0	1.41152	3.98747	2.77649
TdSVP-6B	SVP	9	2.7722	4.30481	3.56637	1.17572	0.0306207	1.44257	4.5263	3.20261
TdAP1-2A-1	AP1	10	0	1.96174	6.24888	5.66171	5.5575	4.97065	4.27997	2.01527
TdAP1-2B-1	AP1	10	0	2.02966	6.15956	5.1057	5.65225	4.96493	4.13119	1.72267
TdAP1-5A	AP1	10	0	5.29191	6.46998	6.10276	6.33948	6.00067	5.38523	2.90755
TdAP1-5B	AP1	10	0	2.88189	6.19698	6.24401	6.32768	5.96964	5.28514	2.5698
TdAGL17-2A	AGL17	11	1.83792	0.289645	0.0981109	0.0765735	0.297802	0.328206	0.225708	0.0307275
TdAGL17-2B	AGL17	11	2.60692	0.0417491	0	0	0	0.0692149	0.0181547	0
TdAGL17-5B-2	AGL17	11	1.68238	0	0	0	0	0	0	0
TdAGL17-6B	AGL17	11	3.52654	0.177643	0.998654	0.662866	0.590801	0.456767	0.822281	0.0741608
TdFLC-4B-3	FLC	11	1.19567	0.222662	0	0.217092	0	0.524545	0.231396	1.26075
TdFLC-5A	FLC	11	2.26475	0.856573	0	0.0916462	0	0.0775141	0.74225	0.262668
TdAGL17-1A-1	AGL17	12	0.271703	0	0	0	0	0	0.0459283	0
TdAGL17-5A-1	AGL17	12	0	0	0	0	0	0	0	0.315031
TdAGL17-7A	AGL17	12	0	0	0	0	0	0	0	0.198629
TdAGL17-1B-1	AGL17	12	0	0	0	0	0	0	0	0
TdAGL17-1B-2	AGL17	12	0	0	0	0	0	0	0	0
TdAP3-6A	AP3	12	0	0	0	0.0140074	0	0	0	0
TdBsister-2A	Bsister	12	0	0	0	0.0369272	0	0	0.465716	1.17711
TdBsister-3B	Bsister	12	0.0344145	0	0	0.0704715	0	0.925591	0.553499	0.142342
TdBsister-5A	Bsister	12	0	0	0	0	0	0	0	0
TdBsister-5B	Bsister	12	0	0	0	0	0	0	0	0
TdBsister-7A	Bsister	12	0	0	0	0	0	0	0	0
TdBsister-7B	Bsister	12	0	0	0	0	0	0	0	0
TdFLC-2A	FLC	12	0	0	0	0.0442884	0.237349	0	0.0239127	0.0294221
TdFLC-3A-4	FLC	12	0.362483	0	0	0.69932	0.15166	0	0.210366	0.131058
TdFLC-3A-3	FLC	12	0	0	0	0	0	0	0	0
TdMa-2A	M-type	12	0	0	0	0	0	0	0	0.375965
TdMc-2B-2	M-type	12	0	0	0	0	0	0	0	0.357027
TdMa-2B	M-type	12	0	0	0	0.00671207	0	0	0	0.374738
TdMa-4A	M-type	12	0	0	0	0	0	0	0	0.316869
TdMc-6A-1	M-type	12	0	0	0	0	0	0	0	0.472126
TdMc-6B-2	M-type	12	0	0	0	0	0	0	0	0.216838
TdMc-6B-3	M-type	12	0	0	0	0	0	0	0.177711	0.0956741
TdMc-6B-1	M-type	12	0	0	0	0	0	0	0	0.38944
TdMa-7A-1	M-type	12	0	0	0	0	0	0	0	0.342727
TdMa-7A-2	M-type	12	0	0	0	0	0	0	0	0.627802
TdMa-7A-4	M-type	12	0	0	0	0	0	0	0	0.368329
TdMa-7A-3	M-type	12	0	0	0	0	0	0	0	0.329185
TdMc-7A	M-type	12	0	0	0	0	0	0	0	0.485697
TdMc-7B	M-type	12	0	0	0	0	0	0	0	0.588324
TdMa-1A	M-type	12	0.025882	0	0	0.00422678	0	0.0483045	0.272422	0.00766822
TdMc-2B-1	M-type	12	0	0	0	0	0	0	0	0.147397
TdMa-3B	M-type	12	0	0	0	0	0	0	0	0
TdMa-5B	M-type	12	0	0	0	0	0	0	0.0150805	0
TdMa-6A	M-type	12	0	0	0	0	0	0	0.0122995	0
TdMa-6B	M-type	12	0	0	0	0	0	0	0.0118691	0
TdMa-7A-5	M-type	12	0	0	0	0	0	0	0	0.202899
TdMa-7B-3	M-type	12	0	0	0	0	0	0	0	0.251088
TdMa-7B-4	M-type	12	0	0	0	0	0	0	0	0.21904
TdSEP1-4B-4	SEP	12	0	0	0	0.402361	0	0	0.099906	0
TdSOC1-1B-2	SOC1	12	0	0	0	0.19025	0	0	0.0383041	0.0738656
TdAP1-2A-2	AP1	13	0	0.0220093	4.17643	4.44683	5.03222	4.91956	1.37165	0.0268424
TdAP1-2B-2	AP1	13	0.0166775	0.0130579	3.5197	4.42921	5.01034	4.88508	1.51797	0.0294951
TdFLC-7B-2	FLC	13	0	0	0.0232968	3.77796	4.3189	2.82094	0.0161403	0
TdMADS32-3A	OsMADS32	13	0.461714	0.61238	1.85712	5.83058	2.82026	3.95409	1.66134	1.28484
TdMADS32-3B	OsMADS32	13	0.787305	0.0218364	0.667637	5.14136	2.27521	3.09106	1.19547	0.0761284
TdSEP1-5A	SEP	13	0	1.23435	0.799768	3.31878	4.2242	3.6759	1.37822	2.01714
TdSEP1-5B	SEP	13	0	0	0.870646	3.31852	3.16641	2.15775	0.754354	1.27849
TdSEP1-7A-1	SEP	13	0	0.0121794	0.301118	3.3823	4.71478	3.83445	2.18764	0.63087
TdSEP1-7B-1	SEP	13	0.0262028	0.00804895	0.175933	2.78869	3.58624	3.14737	1.77789	0.209844
TdAGL6-6B	AGL6	14	0	0	0	2.91059	0	6.04146	5.49877	3.40335
TdAP3-7A	AP3	14	0.0785991	0	0	3.19615	0.117869	5.35252	6.93308	0.41896
TdAP3-7B	AP3	14	0.901627	0.0156688	0	2.52595	0	4.81539	6.81839	0.537093
TdPI-3A	PI	14	0.849438	0.568116	0.413062	1.3646	0.588153	4.14515	6.12183	0.768682
TdPI-1A	PI	14	0.690756	0.257722	0.107282	2.78509	1.08724	3.82755	6.06483	2.63907
TdPI-3B	PI	14	1.75224	0.102152	0.296843	1.95383	1.13702	5.09071	7.1011	1.55926
TdPI-1B	PI	14	1.2149	0.35088	0.78721	2.17004	0.976706	3.43675	5.59787	2.23945
TdSEP1-4A-2	SEP	14	0	0	0.529679	4.42134	2.74125	4.76494	4.57714	2.45391
TdFLC-3A-1	FLC	15	1.58333	2.10565	0.524099	1.15191	0.586085	0.824907	1.11026	0.914229
TdFLC-3B-1	FLC	15	2.60723	3.06148	0.562928	1.10027	0.475389	1.42	1.26411	1.25764
TdFLC-7A-1	FLC	15	0.137045	3.61089	1.05718	1.16236	0.319775	0.062114	0.15432	0.205303
TdFLC-7B-1	FLC	15	0	1.87863	1.30764	0.623576	0.313873	0.146426	0.160938	0.0610019
TdSVP-4A	SVP	15	0.171394	1.93539	0.134506	0.0571578	0.195411	0.271454	0.697922	1.44321
TdSVP-4B	SVP	15	1.06315	3.00815	0.0343022	0.0758907	0	0.0531926	0.526339	0.696852
