# Supplementary material for: Genome-wide analysis of MADS-box transcription factor gene family in wild emmer wheat (Triticum turgidum subsp. dicoccoides)
Source: PLoS One. 2024 Mar 7;19(3):e0300159. doi: 10.1371/journal.pone.0300159 (PMC10919676; doi:10.1371/journal.pone.0300159)
Supplement: S5 Table — (XLSX) [file pone.0300159.s007.xlsx]

## Sheet: Modules
Table S5. Expression module data for T. dicoccoides MADS-box genes related to Figure 5
MADS-box genes	subfamily	module	Root	Leaf	FlagLeaf	spike	Glume	Lemma	Flower	Grain		module	Root	Leaf	FlagLeaf	spike	Glume	Lemma	Flower	Grain	Expression_pattern
TdSTK-1A	AG/STK	1	0	0	0	0.0164818	0	0.0234597	3.10364	3.39363		1	0.00239675	0	0	0.143585	0	0.146373	2.4173	3.12807	Reproductive
TdSTK-5A	AG/STK	1	0	0	0	0.141493	0	0.0402017	2.94601	3.32752		2	0.0256952	0.105121	0.182231	0.28985	0.0511963	0.0120345	1.33329	0.139147	No_or_low
TdSTK-5B	AG/STK	1	0.0143805	0	0	0.684004	0	0.814576	1.4576	2.24881		3	0.234931	0.24465	0.734041	1.00124	1.90459	1.28792	0.588791	0.157801	Reproductive
TdSTK-1B	AG/STK	1	0	0	0	0.0195292	0	0	2.8149	3.46894		4	0.481152	1.33846	1.53603	1.70406	2.03336	2.36324	2.44803	1.28632	Ubiquitous
TdBsister-6A	Bsister	1	0	0	0	0	0	0	2.02567	3.28076		5	0	0.03297	0	1.03866	0.301678	1.42932	6.0362	3.46413	Reproductive
TdBsister-6B	Bsister	1	0	0	0	0	0	0	2.15599	3.04874		6	0.520288	0.0104235	0.017563	2.99456	0.0460498	5.13494	7.13808	5.74221	Reproductive
TdBsister-2B	Bsister	2	0	0	0	0.0315636	0	0	1.17536	0.553974		7	3.42384	0.478679	0.530081	0.668435	2.08986	2.26999	0.227124	0.261115	Ubiquitous
TdFLC-3B-2	FLC	2	0.136359	0.0885662	0.0289156	0.269648	0.135493	0	2.24014	0.0396464		8	1.50527	4.48851	3.59697	0.300438	0.911038	0.423427	1.09689	0.191471	Ubiquitous
TdMIKC*-4A-1	MIKC*	2	0.0281245	0.283824	0.67818	0.0493185	0.062115	0	1.20431	0.259762		9	2.98856	3.65163	2.26594	0.901719	0.0102069	1.14965	3.94001	3.0671	Ubiquitous
TdMIKC*-4B-2	MIKC*	2	0.0153834	0	0	0.286333	0	0	1.22719	0.027319		10	0	3.0413	6.26885	5.77855	5.96923	5.47647	4.77038	2.30383	Ubiquitous
TdMIKC*-4B-1	MIKC*	2	0	0.36346	0.568522	0.00788299	0.160766	0	0.994148	0.0669815		11	2.1857	0.264712	0.182794	0.174696	0.148101	0.242708	0.339965	0.271385	No_or_low
TdMb-4A	M-type	2	0	0	0	0	0	0	1.56573	0.0263441		12	0.0173621	0	0	0.0367141	0.00972521	0.0243474	0.0481754	0.205907	No_or_low
TdSEP1-4A-1	SEP	2	0	0	0	1.3842	0	0.0842412	0.926186	0		13	0.143544	0.213763	1.37685	4.04825	3.9054	3.60958	1.31785	0.617073	Reproductive
TdAGL12-2A	AGL12	3	0.624746	0.504905	1.40565	0.16525	2.88674	2.27454	0.985183	0.0857977		14	0.685944	0.161817	0.26676	2.66595	0.83103	4.68431	6.08913	1.75247	Reproductive
TdFLC-3A-5	FLC	3	0	0.395294	0	1.06972	1.35972	0.248952	0.275562	0.125935		15	0.927023	2.60003	0.603442	0.695194	0.315089	0.463015	0.652315	0.763038	Ubiquitous
TdSEP1-7B-2	SEP	3	0	0.00448871	0.0149016	1.45594	1.64402	0.528674	0.572515	0.0781414
TdSOC1-1A-2	SOC1	3	0.512052	0.254008	0.687234	1.3929	1.86347	1.73518	0.699924	0.473813
TdSOC1-1B-1	SOC1	3	0.0378552	0.0645533	1.56242	0.922383	1.769	1.65224	0.410772	0.0253183
TdAP3-2B	AP3	4	0.648194	1.80712	1.76693	1.01769	2.60204	2.43979	1.30055	0.419845
TdFLC-3A-2	FLC	4	0	0.718355	0.502998	0.872255	1.10367	1.5654	3.05185	1.48546
TdPI-4A	PI	4	1.2625	0.493079	0.88209	1.55666	1.79466	2.04717	1.71023	0.902594
TdSEP1-4B-2	SEP	4	0	0.0307263	0.421855	1.9409	0.233034	2.9469	2.82596	0.944508
TdSOC1-1A-1	SOC1	4	1.16196	2.70971	3.79184	2.51669	3.60251	3.44375	3.38417	1.59822
TdSOC1-4B	SOC1	4	0.0587948	1.70828	1.27346	1.70708	2.49175	1.89231	2.3348	1.83515
TdSOC1-5A	SOC1	4	0.236618	1.90194	2.11303	2.31715	2.40583	2.20733	2.52867	1.81845
TdAG-1A	AG/STK	5	0	0	0	1.13012	0.230763	1.29745	5.80716	4.2798
TdAG-3A	AG/STK	5	0	0.0171887	0	0.833919	0.141537	1.19297	6.14	2.17763
TdAG-3B	AG/STK	5	0	0.114691	0	0.514916	0	1.61845	5.83805	2.49765
TdAG-1B	AG/STK	5	0	0	0	1.67569	0.834414	1.60841	6.35959	4.90145
TdAGL6-6A	AGL6	6	0	0	0	3.61057	0	7.17597	6.67537	4.60977
TdSEP3-5A	SEP	6	0	0	0	2.51103	0	4.07867	6.84442	5.74002
TdSEP3-5B	SEP	6	0	0	0	2.39839	0	3.90462	6.7043	5.75311
TdSEP3-7A	SEP	6	2.36794	0.0269567	0	3.4419	0.115341	5.41294	7.91257	6.32078
TdSEP3-7B	SEP	6	0.233501	0.025161	0.0878152	3.01093	0.114908	5.10251	7.55377	6.28736
TdAGL12-7A	AGL12	7	4.32753	0.573824	0.923233	0.0353001	2.18209	2.8389	0.0130792	0
TdAGL12-7B	AGL12	7	3.36308	1.10509	0.53382	0.0248843	1.70693	1.37098	0.0974848	0.0375286
TdAGL17-6A	AGL17	7	3.60876	0.0117351	0.663271	1.84328	3.53434	2.73773	0.459142	0.0399612
TdFLC-3B-5	FLC	7	2.39599	0.224061	0	0.770276	0.936067	2.13235	0.338791	0.96697
TdSVP-7A	SVP	8	2.16812	5.18448	3.87576	0.264628	1.43452	0.548669	0.90828	0.365917
TdSVP-7B	SVP	8	0.842414	3.79255	3.31818	0.336249	0.387554	0.298185	1.28551	0.0170254
TdSOC1-6A	SOC1	9	3.39331	2.69433	0.191121	0.694691	0	0.594863	3.30625	3.2222
TdSVP-6A	SVP	9	2.80017	3.95574	3.04033	0.834742	0	1.41152	3.98747	2.77649
TdSVP-6B	SVP	9	2.7722	4.30481	3.56637	1.17572	0.0306207	1.44257	4.5263	3.20261
TdAP1-2A-1	AP1	10	0	1.96174	6.24888	5.66171	5.5575	4.97065	4.27997	2.01527
TdAP1-2B-1	AP1	10	0	2.02966	6.15956	5.1057	5.65225	4.96493	4.13119	1.72267
TdAP1-5A	AP1	10	0	5.29191	6.46998	6.10276	6.33948	6.00067	5.38523	2.90755
TdAP1-5B	AP1	10	0	2.88189	6.19698	6.24401	6.32768	5.96964	5.28514	2.5698
TdAGL17-2A	AGL17	11	1.83792	0.289645	0.0981109	0.0765735	0.297802	0.328206	0.225708	0.0307275
TdAGL17-2B	AGL17	11	2.60692	0.0417491	0	0	0	0.0692149	0.0181547	0
TdAGL17-5B-2	AGL17	11	1.68238	0	0	0	0	0	0	0
TdAGL17-6B	AGL17	11	3.52654	0.177643	0.998654	0.662866	0.590801	0.456767	0.822281	0.0741608
TdFLC-4B-3	FLC	11	1.19567	0.222662	0	0.217092	0	0.524545	0.231396	1.26075
TdFLC-5A	FLC	11	2.26475	0.856573	0	0.0916462	0	0.0775141	0.74225	0.262668
TdAGL17-1A-1	AGL17	12	0.271703	0	0	0	0	0	0.0459283	0
TdAGL17-5A-2	AGL17	12	0	0	0	0	0	0	0	0.315031
TdAGL17-7A-2	AGL17	12	0	0	0	0	0	0	0	0.198629
TdAGL17-1B-1	AGL17	12	0	0	0	0	0	0	0	0
TdAGL17-1B-2	AGL17	12	0	0	0	0	0	0	0	0
TdAP3-6A	AP3	12	0	0	0	0.0140074	0	0	0	0
TdBsister-2A	Bsister	12	0	0	0	0.0369272	0	0	0.465716	1.17711
TdBsister-3B	Bsister	12	0.0344145	0	0	0.0704715	0	0.925591	0.553499	0.142342
TdAGL17-5A-1	AGL17	12	0	0	0	0	0	0	0	0
TdAGL17-5B-1	AGL17	12	0	0	0	0	0	0	0	0
TdAGL17-7A-1	AGL17	12	0	0	0	0	0	0	0	0
TdAGL17-7B	AGL17	12	0	0	0	0	0	0	0	0
TdFLC-2A	FLC	12	0	0	0	0.0442884	0.237349	0	0.0239127	0.0294221
TdFLC-3A-4	FLC	12	0.362483	0	0	0.69932	0.15166	0	0.210366	0.131058
TdFLC-3A-3	FLC	12	0	0	0	0	0	0	0	0
TdMa-2A	M-type	12	0	0	0	0	0	0	0	0.375965
TdMc-2B-2	M-type	12	0	0	0	0	0	0	0	0.357027
TdMa-2B	M-type	12	0	0	0	0.00671207	0	0	0	0.374738
TdMa-4A	M-type	12	0	0	0	0	0	0	0	0.316869
TdMc-6A-1	M-type	12	0	0	0	0	0	0	0	0.472126
TdMc-6B-2	M-type	12	0	0	0	0	0	0	0	0.216838
TdMc-6B-3	M-type	12	0	0	0	0	0	0	0.177711	0.0956741
TdMc-6B-1	M-type	12	0	0	0	0	0	0	0	0.38944
TdMa-7A-1	M-type	12	0	0	0	0	0	0	0	0.342727
TdMa-7A-2	M-type	12	0	0	0	0	0	0	0	0.627802
TdMa-7A-4	M-type	12	0	0	0	0	0	0	0	0.368329
TdMa-7A-3	M-type	12	0	0	0	0	0	0	0	0.329185
TdMc-7A	M-type	12	0	0	0	0	0	0	0	0.485697
TdMc-7B	M-type	12	0	0	0	0	0	0	0	0.588324
TdMa-1A	M-type	12	0.025882	0	0	0.00422678	0	0.0483045	0.272422	0.00766822
TdMc-2B-1	M-type	12	0	0	0	0	0	0	0	0.147397
TdMa-3B	M-type	12	0	0	0	0	0	0	0	0
TdMa-5B	M-type	12	0	0	0	0	0	0	0.0150805	0
TdMa-6A	M-type	12	0	0	0	0	0	0	0.0122995	0
TdMa-6B	M-type	12	0	0	0	0	0	0	0.0118691	0
TdMa-7A-5	M-type	12	0	0	0	0	0	0	0	0.202899
TdMa-7B-3	M-type	12	0	0	0	0	0	0	0	0.251088
TdMa-7B-4	M-type	12	0	0	0	0	0	0	0	0.21904
TdSEP1-4B-4	SEP	12	0	0	0	0.402361	0	0	0.099906	0
TdSOC1-1B-2	SOC1	12	0	0	0	0.19025	0	0	0.0383041	0.0738656
TdAP1-2A-2	AP1	13	0	0.0220093	4.17643	4.44683	5.03222	4.91956	1.37165	0.0268424
TdAP1-2B-2	AP1	13	0.0166775	0.0130579	3.5197	4.42921	5.01034	4.88508	1.51797	0.0294951
TdFLC-7B-2	FLC	13	0	0	0.0232968	3.77796	4.3189	2.82094	0.0161403	0
TdMADS32-3A	OsMADS32	13	0.461714	0.61238	1.85712	5.83058	2.82026	3.95409	1.66134	1.28484
TdMADS32-3B	OsMADS32	13	0.787305	0.0218364	0.667637	5.14136	2.27521	3.09106	1.19547	0.0761284
TdSEP1-5A	SEP	13	0	1.23435	0.799768	3.31878	4.2242	3.6759	1.37822	2.01714
TdSEP1-5B	SEP	13	0	0	0.870646	3.31852	3.16641	2.15775	0.754354	1.27849
TdSEP1-7A-1	SEP	13	0	0.0121794	0.301118	3.3823	4.71478	3.83445	2.18764	0.63087
TdSEP1-7B-1	SEP	13	0.0262028	0.00804895	0.175933	2.78869	3.58624	3.14737	1.77789	0.209844
TdAGL6-6B	AGL6	14	0	0	0	2.91059	0	6.04146	5.49877	3.40335
TdAP3-7A	AP3	14	0.0785991	0	0	3.19615	0.117869	5.35252	6.93308	0.41896
TdAP3-7B	AP3	14	0.901627	0.0156688	0	2.52595	0	4.81539	6.81839	0.537093
TdPI-3A	PI	14	0.849438	0.568116	0.413062	1.3646	0.588153	4.14515	6.12183	0.768682
TdPI-1A	PI	14	0.690756	0.257722	0.107282	2.78509	1.08724	3.82755	6.06483	2.63907
TdPI-3B	PI	14	1.75224	0.102152	0.296843	1.95383	1.13702	5.09071	7.1011	1.55926
TdPI-1B	PI	14	1.2149	0.35088	0.78721	2.17004	0.976706	3.43675	5.59787	2.23945
TdSEP1-4A-2	SEP	14	0	0	0.529679	4.42134	2.74125	4.76494	4.57714	2.45391
TdFLC-3A-1	FLC	15	1.58333	2.10565	0.524099	1.15191	0.586085	0.824907	1.11026	0.914229
TdFLC-3B-1	FLC	15	2.60723	3.06148	0.562928	1.10027	0.475389	1.42	1.26411	1.25764
TdFLC-7A-1	FLC	15	0.137045	3.61089	1.05718	1.16236	0.319775	0.062114	0.15432	0.205303
TdFLC-7B-1	FLC	15	0	1.87863	1.30764	0.623576	0.313873	0.146426	0.160938	0.0610019
TdSVP-4A	SVP	15	0.171394	1.93539	0.134506	0.0571578	0.195411	0.271454	0.697922	1.44321
TdSVP-4B	SVP	15	1.06315	3.00815	0.0343022	0.0758907	0	0.0531926	0.526339	0.696852
