# Supplementary material for: Genome-wide analysis of MADS-box transcription factor gene family in wild emmer wheat (Triticum turgidum subsp. dicoccoides)
Source: PLoS One. 2024 Mar 7;19(3):e0300159. doi: 10.1371/journal.pone.0300159 (PMC10919676; doi:10.1371/journal.pone.0300159)
Supplement: S6 Table — The expression data of T. dicoccoides MADS-box gene which differentially responded to drought stress conditions as reveled by microarray data. (XLSX) [file pone.0300159.s008.xlsx]

## Sheet: Sheet1
Table S6. The expression data of T. dicoccoides MADS-box gene which differentially responded to drought stress condition as reveled by microarray data (GEO accession: GSE31762)
# Data areTPM, normalized according to sequencing depth and gene length					Expression values (TPM)
# GSE31762
# https://www.ncbi.nlm.nih.gov/geo/query/acc.cgi?acc=GSE31762					Drought resistant, Well-watered - rep1	Drought resistant, Well-watered - rep2	Drought resistant, Well-watered - rep3	Drought susceptible, Well-watered - rep1	Drought susceptible, Well-watered - rep2	Drought susceptible, Well-watered - rep3	Drought resistant, terminal drought - rep1	Drought resistant, terminal drought - rep2	Drought resistant, terminal drought - rep3	Drought susceptible, terminal drought - rep1	Drought susceptible, terminal drought - rep2	Drought susceptible, terminal drought - rep3
Microarray gene ID	gb_accession	Arabidopsis or rice ortholog	T. dicoccoides gene name	Axpression pattern	RW	RW	RW	SW	SW	SW	RS	RS	RS	SS	SS	SS
Ta.10927.1.A1_at	BQ166835	?	?	UP-regulated under drought ***	328.91	281.65	388.95	231.56	304.46	288.35	5096.7	3097.6	2656.7	3492.2	1370.7	4275.6
Ta.11457.1.A1_at	ꟷ	ꟷ	ꟷ	ꟷ
Ta.12700.1.S1_at	ꟷ	ꟷ	ꟷ	ꟷ
Ta.13434.1.S1_at	AF516763	?	?	DOWN-regulated under drought	7.4081	52.79	24.983	17.07	10.94	11.209	2.0594	4.5062	2.2706	6.3049	3.884	2.9902
Ta.13865.1.S1_at	ꟷ	ꟷ	ꟷ	ꟷ
Ta.14090.1.S1_at	AB107991.1	OsMADS4	TdPI-1A	DOWN-regulated under drought in Drought resistant	307.31	185.02	318.11	196.23	216.87	104.39	168.7	140.34	150.66	203.94	158.61	261.23
Ta.142.1.S1_at	AY280870.1	RING FINGER PROTEIN		UP-regulated under drought in Drought resistant
Ta.143.1.S1_at	ꟷ	ꟷ	ꟷ	ꟷ
Ta.14469.3.S1_a_at	ꟷ	ꟷ	ꟷ	ꟷ
Ta.16527.1.S1_at	ꟷ	ꟷ	ꟷ	ꟷ
Ta.17523.1.S1_at	ꟷ	ꟷ	ꟷ	ꟷ
Ta.17523.1.S1_x_at	ꟷ	ꟷ	ꟷ	ꟷ
Ta.17523.2.S1_at	ꟷ	ꟷ	ꟷ	ꟷ
Ta.21250.1.S1_at	BJ273029	AGL20	TdSOC1-6A	UP-regulated under drought in Drought resistant ***	25.951	7.3645	50.206	5.3102	21.133	4.1336	227.54	442.32	451.9	56.001	53.409	242.52
Ta.22382.1.S1_at
Ta.25343.1.A1_at	CD374116	similar to AG20, OsMADS56	TdSOC1-1A-1,	DOWN-regulated under drought in Drought resistant	545.25	401.33	762.82	352.18	314.85	461.74	235.74	152.63	203.25	269.08	273.29	279.74
Ta.26215.1.S1_at	CD452875	AGL12, Os08g0112700 (Regulator of both biotic and abiotic stress response)	TdAGL12-7A, TdAGL12-7B	UP-regulated under drought in Drought resistant	397.67	564.16	617	332.07	449.29	456.37	1112.7	1446.2	1254.2	607.01	352.4	740.99
Ta.26215.2.S1_at				ꟷ
Ta.26215.2.S1_s_at	CA640069 - 7D	AGL12, Os08g0112700 (Regulator of both biotic and abiotic stress response)	TdAGL12-7A, TdAGL12-7B	UP-regulated under drought	123.53	141.44	55.321	109.35	44.006	64.287	214.29	234.21	171.78	164.43	97.988	172.59
Ta.2890.1.S1_at	BJ221584	AGL2	TdSEP1-4A-1,	UP-regulated under drought	10.022	6.8273	65.23	15.83	2.1277	13.862	4.7441	79.831	56.695	96.879	80.743	41.766
Ta.30607.1.A1_at	BJ264278			Stable-Genotype dependent
Ta.3395.1.S1_at	ꟷ	ꟷ	ꟷ	ꟷ	ꟷ
Ta.3395.2.S1_at	ꟷ	ꟷ	ꟷ	ꟷ	ꟷ
Ta.3854.1.S1_at	ꟷ	ꟷ	ꟷ	ꟷ	ꟷ
TaAffx.143995.17.S1_s_at	ꟷ	ꟷ	ꟷ	ꟷ	ꟷ
TaAffx.65068.1.A1_at	BJ263737		TdFLC-3A-1, TdFLC-3B-1	DOWN-regulated under drought	119.66	138.49	395.19	172.76	227.55	192.89	66.775	144.26	95.918	93.456	125.56	138.96
TaAffx.76510.1.S1_at	CA679243	rice: XP_479752.1	TdAGL12-2A,	UP-regulated under drought	188.69	321.92	429.17	252.06	308.18	286.47	683.93	418.86	564.01	859.94	251.68	479.19

## Sheet: Sheet3
group	genotype	stress	TdPI-1A	TdSOC1-6A	TdSOC1-1A-1	TdAGL12-7A	TdSEP1-4A-1	TdFLC-3A-1	TdAGL12-2A
R-W	Resistant	Well_watered	307.31	25.951	545.25	397.67	10.022	119.66	188.69
R-W	Resistant	Well_watered	185.02	7.3645	401.33	564.16	6.8273	138.49	321.92
R-W	Resistant	Well_watered	318.11	50.206	762.82	617	65.23	395.19	429.17
S-W	Sensetive	Well_watered	196.23	5.3102	352.18	332.07	15.83	172.76	252.06
S-W	Sensetive	Well_watered	216.87	21.133	314.85	449.29	2.1277	227.55	308.18
S-W	Sensetive	Well_watered	104.39	4.1336	461.74	456.37	13.862	192.89	286.47
R-D	Resistant	Drought_stress	168.7	227.54	235.74	1112.7	4.7441	66.775	683.93
R-D	Resistant	Drought_stress	140.34	442.32	152.63	1446.2	79.831	144.26	418.86
R-D	Resistant	Drought_stress	150.66	451.9	203.25	1254.2	56.695	95.918	564.01
S-D	Sensetive	Drought_stress	203.94	56.001	269.08	607.01	96.879	93.456	859.94
S-D	Sensetive	Drought_stress	158.61	53.409	273.29	352.4	80.743	125.56	251.68
S-D	Sensetive	Drought_stress	261.23	242.52	279.74	740.99	41.766	138.96	479.19
